# Supplementary material for: Interface-induced dual-pinning mechanism enhances low-frequency electromagnetic wave loss
Source: Nat Commun. 2024 Apr 17;15:3299. doi: 10.1038/s41467-024-47537-5 (PMC11024160; doi:10.1038/s41467-024-47537-5)
Supplement: Supplementary file 4 — Source Data [file 41467_2024_47537_MOESM4_ESM.xls]

## Sheet: figure 1.b
figure 1.b
2 Theta	Intensity (a.u.)	2 Theta	Intensity (a.u.)	2 Theta	Intensity (a.u.)
20.2208	20	20.0001	0	20.0001	21
20.2443	17	20.0205	0	20.0205	21
20.2678	17	20.0409	0	20.0409	21
20.2913	16	20.0614	7	20.0614	21
20.3147	17	20.0818	7	20.0818	32
20.3382	17	20.1022	12	20.1022	25
20.3617	20	20.1227	17	20.1227	14
20.3852	17	20.1431	19	20.1431	0
20.4087	22	20.1635	19	20.1635	2
20.4322	17	20.1839	13	20.1839	12
20.4557	17	20.2044	9	20.2044	15
20.4792	12	20.2248	14	20.2248	32
20.5027	8	20.2452	8	20.2452	45
20.5262	6	20.2656	9	20.2656	53
20.5496	12	20.2861	16	20.2861	47
20.5731	12	20.3065	28	20.3065	28
20.5966	9	20.3269	33	20.3269	17
20.6201	10	20.3473	30	20.3473	0
20.6436	20	20.3678	30	20.3678	5
20.6671	23	20.3882	16	20.3882	7
20.6906	26	20.4086	23	20.4086	5
20.7141	26	20.4291	25	20.4291	13
20.7376	29	20.4495	25	20.4495	14
20.7611	28	20.4699	17	20.4699	21
20.7845	24	20.4903	29	20.4903	22
20.808	23	20.5108	52	20.5108	11
20.8315	21	20.5312	62	20.5312	16
20.855	24	20.5516	61	20.5516	16
20.8785	26	20.572	49	20.572	19
20.902	24	20.5925	48	20.5925	29
20.9255	20	20.6129	52	20.6129	34
20.949	14	20.6333	51	20.6333	41
20.9725	17	20.6537	46	20.6537	30
20.996	14	20.6742	32	20.6742	27
21.0194	7	20.6946	39	20.6946	29
21.0429	17	20.715	57	20.715	37
21.0664	20	20.7355	59	20.7355	37
21.0899	22	20.7559	53	20.7559	17
21.1134	23	20.7763	34	20.7763	3
21.1369	26	20.7967	44	20.7967	1
21.1604	23	20.8172	35	20.8172	8
21.1839	17	20.8376	36	20.8376	10
21.2074	11	20.858	29	20.858	0
21.2309	10	20.8784	22	20.8784	19
21.2544	4	20.8989	12	20.8989	46
21.2779	7	20.9193	9	20.9193	68
21.3013	16	20.9397	7	20.9397	71
21.3248	21	20.9601	10	20.9601	67
21.3483	31	20.9806	6	20.9806	47
21.3718	36	21.001	30	21.001	34
21.3953	40	21.0214	39	21.0214	37
21.4188	32	21.0419	49	21.0419	39
21.4423	31	21.0623	56	21.0623	37
21.4658	34	21.0827	56	21.0827	45
21.4893	23	21.1031	37	21.1031	40
21.5128	19	21.1236	33	21.1236	35
21.5362	17	21.144	32	21.144	33
21.5597	26	21.1644	37	21.1644	41
21.5832	34	21.1848	27	21.1848	31
21.6067	35	21.2053	26	21.2053	28
21.6302	31	21.2257	49	21.2257	46
21.6537	32	21.2461	68	21.2461	62
21.6772	37	21.2665	78	21.2665	53
21.7007	37	21.287	72	21.287	50
21.7242	32	21.3074	49	21.3074	39
21.7477	26	21.3278	66	21.3278	42
21.7711	22	21.3482	62	21.3482	42
21.7946	28	21.3687	69	21.3687	44
21.8181	25	21.3891	59	21.3891	49
21.8416	20	21.4095	52	21.4095	48
21.8651	19	21.43	60	21.43	55
21.8886	32	21.4504	58	21.4504	55
21.9121	32	21.4708	54	21.4708	25
21.9356	37	21.4912	41	21.4912	32
21.9591	34	21.5117	25	21.5117	35
21.9826	30	21.5321	25	21.5321	55
22.006	35	21.5525	26	21.5525	65
22.0295	33	21.5729	31	21.5729	69
22.053	27	21.5934	22	21.5934	67
22.0765	26	21.6138	26	21.6138	68
22.1	23	21.6342	29	21.6342	65
22.1235	25	21.6546	52	21.6546	79
22.147	23	21.6751	70	21.6751	75
22.1705	22	21.6955	87	21.6955	80
22.194	8	21.7159	95	21.7159	85
22.2175	13	21.7364	102	21.7364	105
22.241	18	21.7568	106	21.7568	115
22.2645	20	21.7772	83	21.7772	129
22.2879	16	21.7976	60	21.7976	137
22.3114	18	21.818	70	21.818	167
22.3349	17	21.8385	76	21.8385	175
22.3584	18	21.8589	80	21.8589	208
22.3819	18	21.8793	60	21.8793	233
22.4054	7	21.8998	70	21.8998	255
22.4289	11	21.9202	68	21.9202	281
22.4524	25	21.9406	72	21.9406	294
22.4759	25	21.961	77	21.961	304
22.4993	33	21.9815	77	21.9815	354
22.5228	39	22.0019	105	22.0019	413
22.5463	48	22.0223	127	22.0223	494
22.5698	50	22.0427	149	22.0427	558
22.5933	49	22.0632	165	22.0632	653
22.6168	42	22.0836	170	22.0836	749
22.6403	35	22.104	186	22.104	848
22.6638	42	22.1244	194	22.1244	961
22.6873	36	22.1449	219	22.1449	1104
22.7108	25	22.1653	266	22.1653	1247
22.7343	30	22.1857	319	22.1857	1390
22.7578	36	22.2062	396	22.2062	1530
22.7812	38	22.2266	458	22.2266	1703
22.8047	32	22.247	515	22.247	1898
22.8282	37	22.2674	595	22.2674	2143
22.8517	50	22.2879	677	22.2879	2392
22.8752	55	22.3083	759	22.3083	2651
22.8987	56	22.3287	887	22.3287	2918
22.9222	43	22.3491	1069	22.3491	3217
22.9457	43	22.3696	1312	22.3696	3471
22.9692	42	22.39	1620	22.39	3696
22.9927	38	22.4104	1985	22.4104	3872
23.0161	26	22.4308	2409	22.4308	3989
23.0396	17	22.4513	2777	22.4513	3966
23.0631	20	22.4717	3051	22.4717	3859
23.0866	35	22.4921	3122	22.4921	3626
23.1101	38	22.5126	2981	22.5126	3288
23.1336	43	22.533	2674	22.533	2872
23.1571	47	22.5534	2209	22.5534	2437
23.1806	55	22.5738	1704	22.5738	2013
23.2041	52	22.5943	1207	22.5943	1678
23.2276	50	22.6147	819	22.6147	1424
23.251	31	22.6351	581	22.6351	1220
23.2745	31	22.6555	443	22.6555	1012
23.298	30	22.676	355	22.676	844
23.3215	31	22.6964	296	22.6964	703
23.345	29	22.7168	251	22.7168	597
23.3685	30	22.7372	210	22.7372	518
23.392	29	22.7577	162	22.7577	440
23.4155	18	22.7781	136	22.7781	363
23.439	18	22.7985	97	22.7985	306
23.4625	19	22.819	103	22.819	289
23.4859	14	22.8394	116	22.8394	271
23.5094	29	22.8598	131	22.8598	231
23.5329	31	22.8802	117	22.8802	183
23.5564	36	22.9007	103	22.9007	154
23.5799	40	22.9211	88	22.9211	161
23.6034	36	22.9415	70	22.9415	167
23.6269	29	22.9619	56	22.9619	175
23.6504	18	22.9824	25	22.9824	142
23.6739	17	23.0028	10	23.0028	101
23.6974	16	23.0232	35	23.0232	87
23.7209	18	23.0436	63	23.0436	83
23.7444	21	23.0641	74	23.0641	67
23.7678	21	23.0845	60	23.0845	62
23.7913	21	23.1049	67	23.1049	64
23.8148	22	23.1254	84	23.1254	53
23.8383	16	23.1458	90	23.1458	51
23.8618	16	23.1662	80	23.1662	52
23.8853	11	23.1866	59	23.1866	46
23.9088	18	23.207	47	23.207	46
23.9323	21	23.2275	41	23.2275	44
23.9558	25	23.2479	41	23.2479	51
23.9793	30	23.2683	34	23.2683	52
24.0027	30	23.2888	16	23.2888	39
24.0262	35	23.3092	23	23.3092	27
24.0497	39	23.3296	14	23.3296	4
24.0732	33	23.35	23	23.35	20
24.0967	29	23.3705	30	23.3705	27
24.1202	24	23.3909	33	23.3909	35
24.1437	22	23.4113	33	23.4113	24
24.1672	14	23.4317	24	23.4317	12
24.1907	10	23.4522	41	23.4522	29
24.2142	6	23.4726	45	23.4726	40
24.2376	7	23.493	46	23.493	30
24.2611	11	23.5134	44	23.5134	25
24.2846	12	23.5339	33	23.5339	17
24.3081	17	23.5543	38	23.5543	22
24.3316	22	23.5747	29	23.5747	26
24.3551	26	23.5952	26	23.5952	19
24.3786	22	23.6156	21	23.6156	4
24.4021	24	23.636	26	23.636	0
24.4256	22	23.6564	34	23.6564	8
24.4491	15	23.6769	32	23.6769	14
24.4725	11	23.6973	35	23.6973	11
24.496	6	23.7177	50	23.7177	22
24.5195	2	23.7381	49	23.7381	19
24.543	8	23.7586	43	23.7586	21
24.5665	11	23.779	29	23.779	24
24.59	11	23.7994	40	23.7994	33
24.6135	17	23.8198	59	23.8198	34
24.637	24	23.8403	79	23.8403	25
24.6605	26	23.8607	95	23.8607	29
24.684	20	23.8811	97	23.8811	48
24.7075	21	23.9016	97	23.9016	57
24.7309	20	23.922	93	23.922	58
24.7544	17	23.9424	75	23.9424	44
24.7779	21	23.9628	47	23.9628	43
24.8014	16	23.9833	27	23.9833	38
24.8249	16	24.0037	32	24.0037	45
24.8484	29	24.0241	51	24.0241	22
24.8719	34	24.0445	64	24.0445	0
24.8954	34	24.065	79	24.065	0
24.9189	29	24.0854	78	24.0854	8
24.9424	27	24.1058	66	24.1058	2
24.9658	20	24.1262	51	24.1262	0
24.9893	17	24.1467	39	24.1467	11
25.0128	11	24.1671	24	24.1671	30
25.0363	0	24.1875	26	24.1875	25
25.0598	4	24.208	28	24.208	7
25.0833	16	24.2284	31	24.2284	0
25.1068	20	24.2488	44	24.2488	0
25.1303	21	24.2692	54	24.2692	0
25.1538	16	24.2897	59	24.2897	0
25.1773	14	24.3101	53	24.3101	0
25.2008	16	24.3305	47	24.3305	0
25.2243	15	24.3509	45	24.3509	0
25.2477	7	24.3714	48	24.3714	4
25.2712	7	24.3918	42	24.3918	25
25.2947	17	24.4122	28	24.4122	35
25.3182	21	24.4326	16	24.4326	23
25.3417	22	24.4531	26	24.4531	15
25.3652	20	24.4735	33	24.4735	0
25.3887	13	24.4939	41	24.4939	0
25.4122	9	24.5144	43	24.5144	0
25.4357	7	24.5348	47	24.5348	0
25.4592	9	24.5552	54	24.5552	0
25.4826	12	24.5756	55	24.5756	0
25.5061	19	24.5961	44	24.5961	0
25.5296	24	24.6165	28	24.6165	0
25.5531	23	24.6369	11	24.6369	0
25.5766	21	24.6573	20	24.6573	0
25.6001	24	24.6778	33	24.6778	0
25.6236	24	24.6982	46	24.6982	0
25.6471	20	24.7186	51	24.7186	0
25.6706	19	24.739	46	24.739	0
25.6941	15	24.7595	51	24.7595	0
25.7175	20	24.7799	57	24.7799	0
25.741	19	24.8003	53	24.8003	0
25.7645	15	24.8208	49	24.8208	0
25.788	9	24.8412	39	24.8412	0
25.8115	6	24.8616	51	24.8616	0
25.835	9	24.882	53	24.882	0
25.8585	9	24.9025	58	24.9025	0
25.882	6	24.9229	47	24.9229	0
25.9055	1	24.9433	29	24.9433	0
25.929	0	24.9637	35	24.9637	0
25.9524	0	24.9842	41	24.9842	0
25.9759	8	25.0046	37	25.0046	0
25.9994	8	25.025	36	25.025	0
26.0229	17	25.0454	23	25.0454	0
26.0464	25	25.0659	12	25.0659	0
26.0699	29	25.0863	11	25.0863	0
26.0934	30	25.1067	26	25.1067	0
26.1169	26	25.1271	24	25.1271	0
26.1404	20	25.1476	33	25.1476	0
26.1639	14	25.168	33	25.168	0
26.1874	4	25.1884	44	25.1884	0
26.2109	0	25.2089	48	25.2089	0
26.2343	0	25.2293	55	25.2293	0
26.2578	4	25.2497	50	25.2497	0
26.2813	9	25.2701	46	25.2701	0
26.3048	7	25.2906	58	25.2906	0
26.3283	10	25.311	61	25.311	0
26.3518	20	25.3314	49	25.3314	0
26.3753	26	25.3518	64	25.3518	0
26.3988	28	25.3723	62	25.3723	0
26.4223	26	25.3927	70	25.3927	6
26.4458	20	25.4131	60	25.4131	36
26.4692	18	25.4335	53	25.4335	54
26.4927	15	25.454	47	25.454	66
26.5162	10	25.4744	44	25.4744	63
26.5397	1	25.4948	45	25.4948	59
26.5632	2	25.5153	39	25.5153	37
26.5867	6	25.5357	31	25.5357	28
26.6102	12	25.5561	46	25.5561	29
26.6337	15	25.5765	45	25.5765	62
26.6572	16	25.5969	44	25.5969	71
26.6807	10	25.6174	42	25.6174	101
26.7041	8	25.6378	47	25.6378	86
26.7276	16	25.6582	63	25.6582	88
26.7511	21	25.6787	60	25.6787	81
26.7746	22	25.6991	73	25.6991	89
26.7981	21	25.7195	69	25.7195	78
26.8216	18	25.7399	58	25.7399	91
26.8451	16	25.7604	55	25.7604	97
26.8686	15	25.7808	45	25.7808	120
26.8921	11	25.8012	37	25.8012	134
26.9156	3	25.8217	41	25.8217	139
26.9391	0	25.8421	46	25.8421	129
26.9625	3	25.8625	50	25.8625	122
26.986	11	25.8829	30	25.8829	121
27.0095	16	25.9033	36	25.9033	130
27.033	17	25.9238	42	25.9238	145
27.0565	12	25.9442	48	25.9442	146
27.08	16	25.9646	52	25.9646	123
27.1035	24	25.9851	37	25.9851	108
27.127	26	26.0055	37	26.0055	100
27.1505	23	26.0259	42	26.0259	64
27.174	14	26.0463	43	26.0463	49
27.1974	12	26.0668	32	26.0668	51
27.2209	18	26.0872	24	26.0872	56
27.2444	17	26.1076	39	26.1076	64
27.2679	13	26.128	52	26.128	75
27.2914	8	26.1485	40	26.1485	75
27.3149	9	26.1689	38	26.1689	84
27.3384	12	26.1893	31	26.1893	87
27.3619	12	26.2097	52	26.2097	95
27.3854	10	26.2302	57	26.2302	78
27.4089	5	26.2506	59	26.2506	59
27.4323	1	26.271	46	26.271	51
27.4558	7	26.2915	51	26.2915	40
27.4793	11	26.3119	51	26.3119	50
27.5028	12	26.3323	37	26.3323	52
27.5263	10	26.3527	16	26.3527	61
27.5498	8	26.3732	11	26.3732	63
27.5733	14	26.3936	16	26.3936	58
27.5968	14	26.414	30	26.414	42
27.6203	13	26.4344	44	26.4344	13
27.6438	9	26.4549	48	26.4549	1
27.6673	3	26.4753	40	26.4753	0
27.6908	2	26.4957	48	26.4957	0
27.7142	3	26.5161	48	26.5161	13
27.7377	5	26.5366	36	26.5366	15
27.7612	5	26.557	27	26.557	6
27.7847	4	26.5774	11	26.5774	9
27.8082	7	26.5979	18	26.5979	10
27.8317	14	26.6183	13	26.6183	15
27.8552	17	26.6387	26	26.6387	23
27.8787	18	26.6591	32	26.6591	24
27.9022	16	26.6796	38	26.6796	26
27.9257	10	26.7	47	26.7	8
27.9491	10	26.7204	56	26.7204	6
27.9726	11	26.7408	67	26.7408	0
27.9961	10	26.7613	71	26.7613	0
28.0196	6	26.7817	63	26.7817	0
28.0431	7	26.8021	53	26.8021	4
28.0666	12	26.8225	37	26.8225	16
28.0901	13	26.843	37	26.843	26
28.1136	15	26.8634	30	26.8634	34
28.1371	15	26.8838	26	26.8838	38
28.1606	11	26.9043	12	26.9043	30
28.184	10	26.9247	15	26.9247	33
28.2075	11	26.9451	32	26.9451	28
28.231	10	26.9655	41	26.9655	27
28.2545	8	26.986	46	26.986	19
28.278	2	27.0064	43	27.0064	14
28.3015	1	27.0268	41	27.0268	3
28.325	2	27.0472	43	27.0472	2
28.3485	9	27.0677	37	27.0677	0
28.372	12	27.0881	34	27.0881	0
28.3955	12	27.1085	20	27.1085	0
28.4189	13	27.1289	16	27.1289	0
28.4424	17	27.1494	24	27.1494	3
28.4659	17	27.1698	22	27.1698	1
28.4894	14	27.1902	21	27.1902	0
28.5129	10	27.2107	29	27.2107	0
28.5364	8	27.2311	26	27.2311	0
28.5599	9	27.2515	35	27.2515	0
28.5834	9	27.2719	39	27.2719	0
28.6069	7	27.2923	39	27.2923	0
28.6304	2	27.3128	33	27.3128	4
28.6538	0	27.3332	20	27.3332	0
28.6774	2	27.3536	30	27.3536	5
28.7008	0	27.3741	27	27.3741	4
28.7243	0	27.3945	32	27.3945	16
28.7478	0	27.4149	41	27.4149	13
28.7713	0	27.4353	33	27.4353	13
28.7948	1	27.4558	43	27.4558	12
28.8183	4	27.4762	42	27.4762	27
28.8418	6	27.4966	34	27.4966	17
28.8653	7	27.517	19	27.517	11
28.8888	5	27.5375	7	27.5375	5
28.9123	8	27.5579	18	27.5579	18
28.9357	10	27.5783	29	27.5783	28
28.9592	10	27.5987	37	27.5987	34
28.9827	8	27.6192	41	27.6192	29
29.0062	4	27.6396	41	27.6396	20
29.0297	5	27.66	48	27.66	4
29.0532	9	27.6805	50	27.6805	1
29.0767	11	27.7009	51	27.7009	0
29.1002	10	27.7213	61	27.7213	0
29.1237	8	27.7417	75	27.7417	0
29.1471	6	27.7622	83	27.7622	9
29.1706	6	27.7826	91	27.7826	24
29.1941	9	27.803	77	27.803	48
29.2176	17	27.8234	63	27.8234	57
29.2411	21	27.8439	54	27.8439	59
29.2646	22	27.8643	51	27.8643	44
29.2881	30	27.8847	40	27.8847	42
29.3116	29	27.9051	49	27.9051	46
29.3351	25	27.9256	63	27.9256	63
29.3586	20	27.946	74	27.946	73
29.3821	9	27.9664	82	27.9664	89
29.4056	10	27.9869	86	27.9869	98
29.429	14	28.0073	81	28.0073	119
29.4525	25	28.0277	74	28.0277	121
29.476	36	28.0481	65	28.0481	136
29.4995	42	28.0686	71	28.0686	148
29.523	45	28.089	68	28.089	168
29.5465	39	28.1094	79	28.1094	168
29.57	33	28.1298	78	28.1298	184
29.5935	30	28.1503	76	28.1503	178
29.617	21	28.1707	92	28.1707	168
29.6405	23	28.1911	96	28.1911	149
29.6639	22	28.2115	104	28.2115	140
29.6874	28	28.232	101	28.232	124
29.7109	28	28.2524	99	28.2524	127
29.7344	34	28.2728	119	28.2728	120
29.7579	34	28.2933	117	28.2933	118
29.7814	27	28.3137	111	28.3137	99
29.8049	23	28.3341	97	28.3341	90
29.8284	28	28.3545	77	28.3545	86
29.8519	25	28.375	75	28.375	80
29.8754	41	28.3954	59	28.3954	83
29.8988	39	28.4158	54	28.4158	85
29.9223	47	28.4362	44	28.4362	79
29.9458	49	28.4567	34	28.4567	85
29.9693	70	28.4771	37	28.4771	85
29.9928	74	28.4975	23	28.4975	83
30.0163	87	28.5179	24	28.5179	74
30.0398	107	28.5384	32	28.5384	58
30.0633	135	28.5588	44	28.5588	63
30.0868	172	28.5792	57	28.5792	63
30.1103	234	28.5997	57	28.5997	64
30.1337	298	28.6201	52	28.6201	49
30.1572	405	28.6405	36	28.6405	35
30.1807	533	28.6609	21	28.6609	36
30.2042	724	28.6813	25	28.6813	49
30.2277	980	28.7018	19	28.7018	47
30.2512	1297	28.7222	25	28.7222	70
30.2747	1577	28.7426	47	28.7426	103
30.2982	1747	28.7631	55	28.7631	136
30.3217	1789	28.7835	67	28.7835	150
30.3452	1677	28.8039	67	28.8039	155
30.3687	1457	28.8243	73	28.8243	147
30.3922	1148	28.8448	63	28.8448	138
30.4156	808	28.8652	58	28.8652	135
30.4391	524	28.8856	68	28.8856	137
30.4626	344	28.9061	66	28.9061	129
30.4861	256	28.9265	78	28.9265	151
30.5096	214	28.9469	78	28.9469	163
30.5331	180	28.9673	81	28.9673	172
30.5566	152	28.9877	92	28.9877	165
30.5801	122	29.0082	94	29.0082	152
30.6036	109	29.0286	103	29.0286	127
30.6271	90	29.049	102	29.049	104
30.6505	79	29.0695	102	29.0695	80
30.674	68	29.0899	105	29.0899	66
30.6975	62	29.1103	110	29.1103	56
30.721	60	29.1307	119	29.1307	60
30.7445	67	29.1512	100	29.1512	62
30.768	58	29.1716	108	29.1716	53
30.7915	52	29.192	109	29.192	56
30.815	47	29.2124	106	29.2124	50
30.8385	45	29.2329	104	29.2329	59
30.862	44	29.2533	106	29.2533	55
30.8854	43	29.2737	91	29.2737	37
30.9089	29	29.2941	74	29.2941	35
30.9324	29	29.3146	65	29.3146	19
30.9559	28	29.335	61	29.335	19
30.9794	33	29.3554	45	29.3554	1
31.0029	34	29.3758	44	29.3758	0
31.0264	50	29.3963	38	29.3963	8
31.0499	57	29.4167	33	29.4167	18
31.0734	64	29.4371	32	29.4371	27
31.0969	59	29.4576	31	29.4576	14
31.1203	51	29.478	20	29.478	9
31.1438	36	29.4984	12	29.4984	21
31.1673	32	29.5188	7	29.5188	19
31.1908	22	29.5393	9	29.5393	31
31.2143	23	29.5597	7	29.5597	19
31.2378	28	29.5801	9	29.5801	20
31.2613	38	29.6005	11	29.6005	13
31.2848	38	29.621	20	29.621	10
31.3083	38	29.6414	26	29.6414	4
31.3318	40	29.6618	29	29.6618	2
31.3553	39	29.6822	29	29.6822	10
31.3788	39	29.7027	24	29.7027	26
31.4022	39	29.7231	25	29.7231	43
31.4257	37	29.7435	20	29.7435	51
31.4492	41	29.764	23	29.764	44
31.4727	39	29.7844	22	29.7844	39
31.4962	34	29.8048	25	29.8048	22
31.5197	24	29.8252	26	29.8252	14
31.5432	17	29.8457	24	29.8457	15
31.5667	19	29.8661	18	29.8661	21
31.5902	16	29.8865	6	29.8865	29
31.6136	23	29.9069	5	29.9069	40
31.6371	27	29.9274	9	29.9274	47
31.6606	37	29.9478	10	29.9478	36
31.6841	44	29.9682	11	29.9682	41
31.7076	50	29.9886	16	29.9886	51
31.7311	54	30.0091	19	30.0091	43
31.7546	56	30.0295	21	30.0295	62
31.7781	54	30.0499	10	30.0499	89
31.8016	45	30.0704	9	30.0704	98
31.8251	34	30.0908	14	30.0908	128
31.8486	32	30.1112	32	30.1112	142
31.8721	24	30.1316	54	30.1316	176
31.8955	18	30.1521	70	30.1521	214
31.919	10	30.1725	86	30.1725	251
31.9425	8	30.1929	114	30.1929	324
31.966	16	30.2133	127	30.2133	381
31.9895	26	30.2338	154	30.2338	458
32.013	34	30.2542	178	30.2542	527
32.0365	37	30.2746	213	30.2746	563
32.06	46	30.295	270	30.295	606
32.0835	49	30.3155	334	30.3155	592
32.1069	46	30.3359	410	30.3359	596
32.1304	39	30.3563	460	30.3563	565
32.1539	26	30.3768	478	30.3768	504
32.1774	16	30.3972	465	30.3972	460
32.2009	19	30.4176	406	30.4176	386
32.2244	21	30.438	352	30.438	319
32.2479	21	30.4585	277	30.4585	247
32.2714	25	30.4789	192	30.4789	176
32.2949	31	30.4993	131	30.4993	117
32.3184	31	30.5197	85	30.5197	44
32.3419	30	30.5402	56	30.5402	12
32.3653	27	30.5606	38	30.5606	11
32.3888	24	30.581	20	30.581	5
32.4123	29	30.6014	18	30.6014	0
32.4358	37	30.6219	17	30.6219	0
32.4593	39	30.6423	32	30.6423	0
32.4828	33	30.6627	42	30.6627	0
32.5063	30	30.6832	44	30.6832	0
32.5298	25	30.7036	40	30.7036	0
32.5533	20	30.724	31	30.724	0
32.5768	21	30.7444	17	30.7444	0
32.6003	22	30.7649	5	30.7649	0
32.6237	27	30.7853	1	30.7853	0
32.6472	30	30.8057	4	30.8057	0
32.6707	35	30.8261	4	30.8261	0
32.6942	35	30.8466	4	30.8466	0
32.7177	40	30.867	5	30.867	0
32.7412	37	30.8874	5	30.8874	0
32.7647	39	30.9078	8	30.9078	0
32.7882	42	30.9283	8	30.9283	0
32.8117	48	30.9487	7	30.9487	0
32.8352	41	30.9691	2	30.9691	0
32.8586	35	30.9896	5	30.9896	0
32.8821	21	31.01	10	31.01	0
32.9056	21	31.0304	14	31.0304	0
32.9291	20	31.0508	18	31.0508	0
32.9526	23	31.0712	18	31.0712	0
32.9761	15	31.0917	20	31.0917	0
32.9996	21	31.1121	14	31.1121	0
33.0231	28	31.1325	18	31.1325	0
33.0466	29	31.153	15	31.153	0
33.0701	37	31.1734	5	31.1734	22
33.0936	45	31.1938	17	31.1938	36
33.117	47	31.2142	20	31.2142	56
33.1405	57	31.2347	29	31.2347	85
33.164	54	31.2551	45	31.2551	103
33.1875	52	31.2755	49	31.2755	134
33.211	47	31.2959	52	31.2959	162
33.2345	49	31.3164	43	31.3164	210
33.258	48	31.3368	30	31.3368	271
33.2815	43	31.3572	36	31.3572	331
33.305	43	31.3776	35	31.3776	420
33.3285	42	31.3981	65	31.3981	504
33.352	43	31.4185	84	31.4185	603
33.3754	43	31.4389	118	31.4389	734
33.3989	32	31.4594	154	31.4594	847
33.4224	33	31.4798	182	31.4798	1025
33.4459	27	31.5002	224	31.5002	1206
33.4694	26	31.5206	255	31.5206	1416
33.4929	24	31.5411	289	31.5411	1677
33.5164	20	31.5615	366	31.5615	1938
33.5399	17	31.5819	447	31.5819	2269
33.5634	24	31.6023	562	31.6023	2617
33.5868	29	31.6228	709	31.6228	3004
33.6103	28	31.6432	876	31.6432	3436
33.6338	19	31.6636	1089	31.6636	3870
33.6573	15	31.684	1349	31.684	4343
33.6808	11	31.7045	1718	31.7045	4806
33.7043	18	31.7249	2212	31.7249	5230
33.7278	19	31.7453	2843	31.7453	5619
33.7513	21	31.7658	3550	31.7658	5856
33.7748	28	31.7862	4207	31.7862	6033
33.7983	36	31.8066	4662	31.8066	6014
33.8218	42	31.827	4850	31.827	5863
33.8453	42	31.8475	4704	31.8475	5653
33.8687	32	31.8679	4294	31.8679	5350
33.8922	27	31.8883	3643	31.8883	5073
33.9157	23	31.9087	2938	31.9087	4880
33.9392	24	31.9292	2316	31.9292	4735
33.9627	21	31.9496	1885	31.9496	4709
33.9862	22	31.97	1668	31.97	4788
34.0097	18	31.9904	1647	31.9904	4960
34.0332	24	32.0109	1776	32.0109	5161
34.0567	33	32.0313	2078	32.0313	5411
34.0802	30	32.0517	2545	32.0517	5660
34.1036	27	32.0722	3193	32.0722	5770
34.1271	20	32.0926	3933	32.0926	5765
34.1506	20	32.113	4562	32.113	5586
34.1741	28	32.1334	4928	32.1334	5198
34.1976	30	32.1539	4944	32.1539	4687
34.2211	30	32.1743	4573	32.1743	4085
34.2446	25	32.1947	3923	32.1947	3431
34.2681	23	32.2151	3074	32.2151	2830
34.2916	23	32.2356	2183	32.2356	2296
34.3151	21	32.256	1421	32.256	1835
34.3385	26	32.2764	904	32.2764	1460
34.362	24	32.2968	629	32.2968	1152
34.3855	33	32.3173	461	32.3173	917
34.409	43	32.3377	351	32.3377	742
34.4325	40	32.3581	279	32.3581	621
34.456	33	32.3785	212	32.3785	531
34.4795	34	32.399	171	32.399	478
34.503	27	32.4194	136	32.4194	437
34.5265	34	32.4398	110	32.4398	401
34.55	39	32.4603	89	32.4603	368
34.5735	45	32.4807	72	32.4807	324
34.5969	54	32.5011	55	32.5011	296
34.6204	68	32.5215	49	32.5215	300
34.6439	72	32.542	36	32.542	296
34.6674	72	32.5624	30	32.5624	317
34.6909	65	32.5828	23	32.5828	329
34.7144	66	32.6032	8	32.6032	323
34.7379	60	32.6237	6	32.6237	293
34.7614	63	32.6441	7	32.6441	272
34.7849	58	32.6645	0	32.6645	230
34.8084	59	32.685	5	32.685	184
34.8319	62	32.7054	10	32.7054	180
34.8553	65	32.7258	11	32.7258	157
34.8788	68	32.7462	11	32.7462	137
34.9023	64	32.7666	9	32.7666	123
34.9258	58	32.7871	9	32.7871	95
34.9493	60	32.8075	6	32.8075	70
34.9728	57	32.8279	2	32.8279	38
34.9963	65	32.8484	1	32.8484	31
35.0198	71	32.8688	0	32.8688	37
35.0433	78	32.8892	0	32.8892	47
35.0667	82	32.9096	0	32.9096	66
35.0902	87	32.9301	0	32.9301	47
35.1137	100	32.9505	0	32.9505	32
35.1372	105	32.9709	0	32.9709	19
35.1607	124	32.9913	0	32.9913	14
35.1842	148	33.0118	0	33.0118	15
35.2077	152	33.0322	0	33.0322	17
35.2312	162	33.0526	0	33.0526	28
35.2547	176	33.0731	0	33.0731	46
35.2782	189	33.0935	0	33.0935	47
35.3017	217	33.1139	0	33.1139	40
35.3252	238	33.1343	0	33.1343	15
35.3486	279	33.1547	0	33.1547	8
35.3721	337	33.1752	0	33.1752	9
35.3956	411	33.1956	0	33.1956	11
35.4191	500	33.216	0	33.216	29
35.4426	569	33.2365	0	33.2365	36
35.4661	664	33.2569	0	33.2569	41
35.4896	844	33.2773	1	33.2773	50
35.5131	1053	33.2977	1	33.2977	55
35.5366	1398	33.3182	2	33.3182	45
35.56	1910	33.3386	2	33.3386	41
35.5835	2691	33.359	2	33.359	36
35.607	3760	33.3794	1	33.3794	41
35.6305	4952	33.3999	1	33.3999	41
35.654	6013	33.4203	0	33.4203	54
35.6775	6669	33.4407	0	33.4407	50
35.701	6804	33.4612	0	33.4612	56
35.7245	6399	33.4816	0	33.4816	70
35.748	5497	33.502	1	33.502	78
35.7715	4339	33.5224	4	33.5224	85
35.795	3123	33.5429	6	33.5429	79
35.8184	2111	33.5633	7	33.5633	68
35.8419	1429	33.5837	8	33.5837	75
35.8654	1019	33.6041	4	33.6041	70
35.8889	796	33.6246	7	33.6246	87
35.9124	645	33.645	5	33.645	91
35.9359	520	33.6654	7	33.6654	91
35.9594	431	33.6858	9	33.6858	96
35.9829	376	33.7063	17	33.7063	98
36.0064	337	33.7267	20	33.7267	90
36.0299	312	33.7471	20	33.7471	71
36.0534	292	33.7675	17	33.7675	64
36.0768	262	33.788	12	33.788	65
36.1003	213	33.8084	4	33.8084	56
36.1238	190	33.8288	5	33.8288	66
36.1473	158	33.8492	0	33.8492	59
36.1708	134	33.8697	1	33.8697	44
36.1943	129	33.8901	3	33.8901	40
36.2178	113	33.9105	5	33.9105	36
36.2413	109	33.931	1	33.931	20
36.2648	114	33.9514	6	33.9514	19
36.2883	106	33.9718	7	33.9718	24
36.3118	102	33.9922	9	33.9922	18
36.3352	86	34.0127	14	34.0127	11
36.3587	82	34.0331	19	34.0331	12
36.3822	77	34.0535	19	34.0535	5
36.4057	79	34.074	17	34.074	3
36.4292	91	34.0944	16	34.0944	9
36.4527	92	34.1148	11	34.1148	24
36.4762	93	34.1352	3	34.1352	24
36.4997	93	34.1557	3	34.1557	33
36.5232	80	34.1761	0	34.1761	36
36.5466	70	34.1965	0	34.1965	23
36.5701	55	34.2169	0	34.2169	11
36.5936	48	34.2374	4	34.2374	1
36.6171	46	34.2578	7	34.2578	7
36.6406	53	34.2782	10	34.2782	14
36.6641	66	34.2986	11	34.2986	22
36.6876	66	34.3191	10	34.3191	36
36.7111	61	34.3395	10	34.3395	45
36.7346	50	34.3599	4	34.3599	42
36.7581	46	34.3803	7	34.3803	38
36.7816	33	34.4008	9	34.4008	23
36.805	26	34.4212	8	34.4212	11
36.8285	32	34.4416	19	34.4416	12
36.852	30	34.462	25	34.462	16
36.8755	42	34.4825	22	34.4825	9
36.899	45	34.5029	26	34.5029	15
36.9225	45	34.5233	25	34.5233	19
36.946	43	34.5438	24	34.5438	35
36.9695	33	34.5642	16	34.5642	28
36.993	39	34.5846	12	34.5846	23
37.0165	43	34.605	9	34.605	13
37.0399	50	34.6255	11	34.6255	6
37.0634	70	34.6459	10	34.6459	11
37.0869	83	34.6663	10	34.6663	16
37.1104	96	34.6867	11	34.6867	18
37.1339	97	34.7072	31	34.7072	28
37.1574	103	34.7276	37	34.7276	31
37.1809	110	34.748	46	34.748	33
37.2044	143	34.7685	56	34.7685	32
37.2279	200	34.7889	53	34.7889	25
37.2514	280	34.8093	58	34.8093	12
37.2749	369	34.8297	46	34.8297	10
37.2983	453	34.8501	35	34.8501	18
37.3218	512	34.8706	30	34.8706	26
37.3453	514	34.891	31	34.891	32
37.3688	475	34.9114	30	34.9114	32
37.3923	395	34.9319	32	34.9319	33
37.4158	289	34.9523	39	34.9523	27
37.4393	208	34.9727	50	34.9727	43
37.4628	131	34.9931	51	34.9931	35
37.4863	92	35.0136	51	35.0136	38
37.5098	71	35.034	35	35.034	43
37.5333	66	35.0544	42	35.0544	51
37.5567	68	35.0748	40	35.0748	58
37.5802	63	35.0953	41	35.0953	57
37.6037	56	35.1157	49	35.1157	61
37.6272	45	35.1361	59	35.1361	59
37.6507	35	35.1566	67	35.1566	59
37.6742	38	35.177	72	35.177	83
37.6977	33	35.1974	71	35.1974	90
37.7212	32	35.2178	74	35.2178	130
37.7447	22	35.2383	70	35.2383	144
37.7682	12	35.2587	81	35.2587	160
37.7916	7	35.2791	85	35.2791	174
37.8151	9	35.2995	93	35.2995	189
37.8386	13	35.32	103	35.32	203
37.8621	28	35.3404	95	35.3404	236
37.8856	38	35.3608	97	35.3608	272
37.9091	44	35.3812	85	35.3812	320
37.9326	42	35.4017	84	35.4017	361
37.9561	36	35.4221	101	35.4221	441
37.9796	27	35.4425	124	35.4425	491
38.0031	17	35.4629	148	35.4629	567
38.0266	10	35.4834	173	35.4834	657
38.05	13	35.5038	193	35.5038	774
38.0735	17	35.5242	221	35.5242	911
38.097	23	35.5446	260	35.5446	1083
38.1205	21	35.5651	310	35.5651	1251
38.144	17	35.5855	364	35.5855	1411
38.1675	8	35.6059	446	35.6059	1594
38.191	6	35.6264	579	35.6264	1776
38.2145	8	35.6468	742	35.6468	1943
38.238	20	35.6672	931	35.6672	2102
38.2615	23	35.6876	1150	35.6876	2205
38.285	36	35.7081	1367	35.7081	2289
38.3084	45	35.7285	1563	35.7285	2285
38.3319	52	35.7489	1691	35.7489	2196
38.3554	51	35.7694	1733	35.7694	2034
38.3789	45	35.7898	1657	35.7898	1793
38.4024	29	35.8102	1495	35.8102	1520
38.4259	21	35.8306	1268	35.8306	1240
38.4494	19	35.8511	1020	35.8511	996
38.4729	23	35.8715	788	35.8715	785
38.4964	26	35.8919	584	35.8919	601
38.5198	42	35.9123	429	35.9123	490
38.5433	54	35.9328	308	35.9328	388
38.5668	65	35.9532	228	35.9532	322
38.5903	72	35.9736	185	35.9736	276
38.6138	67	35.994	131	35.994	229
38.6373	50	36.0145	106	36.0145	180
38.6608	48	36.0349	86	36.0349	152
38.6843	41	36.0553	82	36.0553	131
38.7078	32	36.0757	84	36.0757	117
38.7313	39	36.0962	77	36.0962	90
38.7548	46	36.1166	74	36.1166	84
38.7782	54	36.137	59	36.137	81
38.8017	61	36.1574	69	36.1574	84
38.8252	64	36.1779	71	36.1779	80
38.8487	54	36.1983	59	36.1983	80
38.8722	43	36.2187	60	36.2187	68
38.8957	37	36.2392	60	36.2392	52
38.9192	25	36.2596	58	36.2596	52
38.9427	21	36.28	54	36.28	46
38.9662	33	36.3004	45	36.3004	36
38.9897	39	36.3209	34	36.3209	22
39.0132	46	36.3413	29	36.3413	20
39.0366	49	36.3617	33	36.3617	22
39.0601	47	36.3821	27	36.3821	23
39.0836	38	36.4026	23	36.4026	24
39.1071	32	36.423	20	36.423	32
39.1306	16	36.4434	32	36.4434	36
39.1541	9	36.4639	40	36.4639	43
39.1776	17	36.4843	41	36.4843	34
39.2011	30	36.5047	44	36.5047	25
39.2246	44	36.5251	43	36.5251	5
39.248	59	36.5455	33	36.5455	0
39.2715	70	36.566	26	36.566	1
39.295	68	36.5864	21	36.5864	0
39.3185	59	36.6068	16	36.6068	8
39.342	49	36.6273	11	36.6273	24
39.3655	34	36.6477	21	36.6477	34
39.389	22	36.6681	24	36.6681	51
39.4125	13	36.6885	27	36.6885	60
39.436	9	36.709	27	36.709	59
39.4595	13	36.7294	24	36.7294	56
39.483	20	36.7498	17	36.7498	46
39.5065	24	36.7702	11	36.7702	32
39.5299	22	36.7907	15	36.7907	25
39.5534	21	36.8111	22	36.8111	27
39.5769	17	36.8315	33	36.8315	23
39.6004	23	36.852	51	36.852	34
39.6239	25	36.8724	62	36.8724	50
39.6474	17	36.8928	58	36.8928	53
39.6709	20	36.9132	52	36.9132	51
39.6944	23	36.9337	47	36.9337	59
39.7179	23	36.9541	35	36.9541	45
39.7413	22	36.9745	22	36.9745	30
39.7649	18	36.9949	29	36.9949	27
39.7883	17	37.0154	41	37.0154	26
39.8118	13	37.0358	49	37.0358	23
39.8353	19	37.0562	61	37.0562	27
39.8588	18	37.0766	61	37.0766	42
39.8823	13	37.0971	52	37.0971	51
39.9058	15	37.1175	44	37.1175	68
39.9293	12	37.1379	35	37.1379	92
39.9528	11	37.1583	25	37.1583	95
39.9763	3	37.1788	29	37.1788	101
39.9997	4	37.1992	33	37.1992	105
40.0232	10	37.2196	42	37.2196	109
40.0467	11	37.24	48	37.24	109
40.0702	13	37.2605	68	37.2605	122
40.0937	15	37.2809	69	37.2809	152
40.1172	20	37.3013	77	37.3013	176
40.1407	23	37.3218	78	37.3218	204
40.1642	22	37.3422	76	37.3422	230
40.1877	21	37.3626	89	37.3626	237
40.2112	12	37.383	109	37.383	228
40.2347	12	37.4035	117	37.4035	213
40.2581	14	37.4239	120	37.4239	181
40.2816	11	37.4443	128	37.4443	147
40.3051	10	37.4647	133	37.4647	129
40.3286	12	37.4852	122	37.4852	119
40.3521	14	37.5056	115	37.5056	114
40.3756	12	37.526	98	37.526	128
40.3991	8	37.5465	78	37.5465	134
40.4226	1	37.5669	76	37.5669	137
40.4461	0	37.5873	63	37.5873	130
40.4696	2	37.6077	62	37.6077	125
40.493	5	37.6282	60	37.6282	102
40.5165	10	37.6486	82	37.6486	95
40.54	13	37.669	103	37.669	92
40.5635	12	37.6894	113	37.6894	90
40.587	16	37.7099	114	37.7099	89
40.6105	14	37.7303	106	37.7303	103
40.634	15	37.7507	96	37.7507	96
40.6575	13	37.7711	79	37.7711	96
40.681	16	37.7916	67	37.7916	86
40.7045	17	37.812	67	37.812	71
40.7279	15	37.8324	65	37.8324	55
40.7514	11	37.8528	74	37.8528	44
40.7749	13	37.8733	73	37.8733	30
40.7984	13	37.8937	55	37.8937	12
40.8219	14	37.9141	43	37.9141	5
40.8454	13	37.9346	26	37.9346	7
40.8689	18	37.955	11	37.955	16
40.8924	18	37.9754	10	37.9754	24
40.9159	18	37.9958	14	37.9958	45
40.9394	18	38.0163	27	38.0163	63
40.9629	15	38.0367	36	38.0367	63
40.9864	11	38.0571	41	38.0571	57
41.0098	14	38.0775	39	38.0775	41
41.0333	14	38.098	31	38.098	17
41.0568	14	38.1184	23	38.1184	14
41.0803	15	38.1388	18	38.1388	0
41.1038	15	38.1592	5	38.1592	0
41.1273	11	38.1797	14	38.1797	0
41.1508	10	38.2001	6	38.2001	12
41.1743	4	38.2205	22	38.2205	29
41.1978	3	38.2409	28	38.2409	45
41.2212	5	38.2614	27	38.2614	53
41.2447	4	38.2818	31	38.2818	59
41.2682	12	38.3022	26	38.3022	65
41.2917	18	38.3227	21	38.3227	58
41.3152	17	38.3431	30	38.3431	56
41.3387	19	38.3635	31	38.3635	44
41.3622	21	38.3839	37	38.3839	44
41.3857	20	38.4044	32	38.4044	38
41.4092	14	38.4248	32	38.4248	45
41.4327	13	38.4452	23	38.4452	41
41.4562	10	38.4656	20	38.4656	42
41.4796	6	38.4861	16	38.4861	54
41.5031	8	38.5065	11	38.5065	67
41.5266	4	38.5269	19	38.5269	68
41.5501	0	38.5474	28	38.5474	73
41.5736	2	38.5678	33	38.5678	73
41.5971	7	38.5882	38	38.5882	78
41.6206	15	38.6086	41	38.6086	76
41.6441	20	38.629	35	38.629	81
41.6676	24	38.6495	39	38.6495	94
41.6911	28	38.6699	50	38.6699	108
41.7146	25	38.6903	48	38.6903	126
41.738	26	38.7108	54	38.7108	152
41.7615	30	38.7312	64	38.7312	168
41.785	30	38.7516	70	38.7516	198
41.8085	28	38.772	70	38.772	219
41.832	27	38.7925	81	38.7925	249
41.8555	29	38.8129	98	38.8129	280
41.879	22	38.8333	108	38.8333	323
41.9025	20	38.8537	123	38.8537	361
41.926	15	38.8742	141	38.8742	403
41.9495	10	38.8946	158	38.8946	455
41.9729	14	38.915	202	38.915	518
41.9964	20	38.9355	259	38.9355	574
42.0199	18	38.9559	338	38.9559	625
42.0434	12	38.9763	426	38.9763	639
42.0669	18	38.9967	504	38.9967	621
42.0904	17	39.0172	544	39.0172	583
42.1139	16	39.0376	536	39.0376	513
42.1374	17	39.058	483	39.058	435
42.1609	19	39.0784	404	39.0784	375
42.1844	22	39.0989	308	39.0989	333
42.2079	23	39.1193	221	39.1193	305
42.2313	15	39.1397	147	39.1397	301
42.2548	13	39.1601	119	39.1601	320
42.2783	13	39.1806	124	39.1806	333
42.3018	17	39.201	122	39.201	355
42.3253	19	39.2214	123	39.2214	392
42.3488	30	39.2418	139	39.2418	422
42.3723	36	39.2623	138	39.2623	485
42.3958	45	39.2827	150	39.2827	570
42.4193	47	39.3031	163	39.3031	673
42.4428	43	39.3235	174	39.3235	798
42.4663	32	39.344	197	39.344	952
42.4897	26	39.3644	236	39.3644	1111
42.5132	16	39.3848	293	39.3848	1271
42.5367	4	39.4053	359	39.4053	1445
42.5602	1	39.4257	453	39.4257	1592
42.5837	1	39.4461	606	39.4461	1720
42.6072	7	39.4665	805	39.4665	1839
42.6307	12	39.487	1086	39.487	1931
42.6542	15	39.5074	1400	39.5074	1940
42.6777	23	39.5278	1648	39.5278	1887
42.7011	27	39.5483	1779	39.5483	1746
42.7246	40	39.5687	1758	39.5687	1521
42.7481	49	39.5891	1605	39.5891	1245
42.7716	52	39.6095	1332	39.6095	974
42.7951	56	39.63	1001	39.63	717
42.8186	57	39.6504	691	39.6504	507
42.8421	55	39.6708	444	39.6708	381
42.8656	42	39.6912	300	39.6912	314
42.8891	37	39.7117	234	39.7117	254
42.9126	35	39.7321	188	39.7321	233
42.9361	38	39.7525	153	39.7525	205
42.9596	54	39.7729	118	39.7729	166
42.983	73	39.7934	86	39.7934	122
43.0065	90	39.8138	64	39.8138	105
43.03	112	39.8342	54	39.8342	75
43.0535	122	39.8546	57	39.8546	51
43.077	130	39.8751	58	39.8751	51
43.1005	133	39.8955	59	39.8955	60
43.124	154	39.9159	53	39.9159	54
43.1475	179	39.9363	44	39.9363	56
43.171	228	39.9568	36	39.9568	48
43.1945	290	39.9772	29	39.9772	49
43.2179	417	39.9976	15	39.9976	36
43.2414	581	40.0181	9	40.0181	33
43.2649	794	40.0385	5	40.0385	16
43.2884	1079	40.0589	16	40.0589	8
43.3119	1363	40.0793	21	40.0793	0
43.3354	1606	40.0998	32	40.0998	10
43.3589	1757	40.1202	40	40.1202	3
43.3824	1776	40.1406	41	40.1406	3
43.4059	1647	40.161	40	40.161	9
43.4294	1408	40.1815	36	40.1815	17
43.4528	1130	40.2019	27	40.2019	6
43.4763	825	40.2223	15	40.2223	15
43.4998	565	40.2428	12	40.2428	14
43.5233	406	40.2632	14	40.2632	11
43.5468	295	40.2836	16	40.2836	19
43.5703	226	40.304	18	40.304	39
43.5938	184	40.3244	24	40.3244	39
43.6173	162	40.3449	22	40.3449	46
43.6408	126	40.3653	25	40.3653	58
43.6643	111	40.3857	29	40.3857	57
43.6878	101	40.4062	26	40.4062	44
43.7112	88	40.4266	22	40.4266	43
43.7347	75	40.447	24	40.447	30
43.7582	78	40.4674	32	40.4674	25
43.7817	71	40.4879	33	40.4879	32
43.8052	51	40.5083	29	40.5083	33
43.8287	55	40.5287	30	40.5287	18
43.8522	53	40.5491	21	40.5491	22
43.8757	48	40.5696	22	40.5696	29
43.8992	47	40.59	19	40.59	28
43.9227	42	40.6104	11	40.6104	30
43.9462	28	40.6309	4	40.6309	35
43.9696	24	40.6513	7	40.6513	34
43.9931	25	40.6717	10	40.6717	41
44.0166	17	40.6921	10	40.6921	38
44.0401	17	40.7126	9	40.7126	34
44.0636	29	40.733	5	40.733	23
44.0871	24	40.7534	6	40.7534	25
44.1106	30	40.7738	6	40.7738	23
44.1341	37	40.7943	8	40.7943	18
44.1576	41	40.8147	15	40.8147	30
44.181	40	40.8351	18	40.8351	38
44.2045	45	40.8555	23	40.8555	44
44.228	36	40.876	21	40.876	51
44.2515	35	40.8964	19	40.8964	64
44.275	36	40.9168	14	40.9168	71
44.2985	29	40.9372	11	40.9372	63
44.322	22	40.9577	7	40.9577	55
44.3455	19	40.9781	4	40.9781	40
44.369	28	40.9985	8	40.9985	25
44.3925	30	41.0189	13	41.0189	15
44.416	35	41.0394	18	41.0394	2
44.4395	34	41.0598	21	41.0598	0
44.4629	26	41.0802	22	41.0802	0
44.4864	23	41.1007	22	41.1007	21
44.5099	24	41.1211	20	41.1211	36
44.5334	18	41.1415	15	41.1415	45
44.5569	23	41.1619	4	41.1619	48
44.5804	29	41.1824	5	41.1824	52
44.6039	40	41.2028	3	41.2028	48
44.6274	38	41.2232	5	41.2232	31
44.6509	38	41.2436	12	41.2436	21
44.6743	31	41.2641	17	41.2641	23
44.6978	18	41.2845	19	41.2845	18
44.7213	10	41.3049	21	41.3049	19
44.7448	10	41.3254	20	41.3254	24
44.7683	7	41.3458	15	41.3458	26
44.7918	12	41.3662	8	41.3662	27
44.8153	14	41.3866	9	41.3866	37
44.8388	20	41.4071	1	41.4071	45
44.8623	27	41.4275	7	41.4275	49
44.8858	27	41.4479	8	41.4479	54
44.9093	31	41.4683	10	41.4683	57
44.9327	31	41.4888	22	41.4888	49
44.9562	31	41.5092	30	41.5092	23
44.9797	27	41.5296	34	41.5296	18
45.0032	24	41.55	30	41.55	0
45.0267	20	41.5705	31	41.5705	3
45.0502	17	41.5909	28	41.5909	13
45.0737	21	41.6113	20	41.6113	24
45.0972	22	41.6317	18	41.6317	36
45.1207	15	41.6522	8	41.6522	33
45.1442	13	41.6726	9	41.6726	32
45.1677	14	41.693	16	41.693	29
45.1911	10	41.7135	18	41.7135	19
45.2146	14	41.7339	25	41.7339	21
45.2381	19	41.7543	26	41.7543	16
45.2616	22	41.7747	37	41.7747	23
45.2851	22	41.7952	41	41.7952	35
45.3086	23	41.8156	41	41.8156	35
45.3321	22	41.836	34	41.836	40
45.3556	15	41.8564	37	41.8564	25
45.3791	16	41.8769	32	41.8769	16
45.4026	18	41.8973	33	41.8973	11
45.426	14	41.9177	33	41.9177	14
45.4495	21	41.9382	32	41.9382	6
45.473	20	41.9586	28	41.9586	9
45.4965	15	41.979	30	41.979	14
45.52	12	41.9994	28	41.9994	26
45.5435	13	42.0198	27	42.0198	26
45.567	12	42.0403	23	42.0403	33
45.5905	7	42.0607	24	42.0607	29
45.614	12	42.0811	14	42.0811	20
45.6375	11	42.1016	19	42.1016	21
45.6609	11	42.122	17	42.122	26
45.6844	17	42.1424	5	42.1424	25
45.7079	22	42.1628	13	42.1628	34
45.7314	24	42.1833	17	42.1833	42
45.7549	27	42.2037	22	42.2037	45
45.7784	27	42.2241	31	42.2241	38
45.8019	24	42.2445	35	42.2445	39
45.8254	13	42.265	32	42.265	22
45.8489	9	42.2854	29	42.2854	8
45.8724	9	42.3058	36	42.3058	3
45.8959	13	42.3263	33	42.3263	0
45.9193	21	42.3467	23	42.3467	3
45.9428	25	42.3671	25	42.3671	14
45.9663	27	42.3875	14	42.3875	21
45.9898	25	42.4079	12	42.4079	24
46.0133	23	42.4284	14	42.4284	27
46.0368	20	42.4488	14	42.4488	24
46.0603	14	42.4692	14	42.4692	11
46.0838	12	42.4897	20	42.4897	3
46.1073	17	42.5101	30	42.5101	10
46.1308	18	42.5305	33	42.5305	13
46.1542	18	42.5509	37	42.5509	28
46.1777	15	42.5714	42	42.5714	47
46.2012	18	42.5918	34	42.5918	50
46.2247	18	42.6122	44	42.6122	55
46.2482	22	42.6326	40	42.6326	52
46.2717	26	42.6531	44	42.6531	44
46.2952	27	42.6735	42	42.6735	35
46.3187	24	42.6939	37	42.6939	34
46.3422	21	42.7144	35	42.7144	46
46.3657	16	42.7348	27	42.7348	43
46.3892	11	42.7552	22	42.7552	48
46.4126	8	42.7756	18	42.7756	45
46.4361	13	42.7961	15	42.7961	32
46.4596	15	42.8165	26	42.8165	28
46.4831	21	42.8369	24	42.8369	25
46.5066	23	42.8573	24	42.8573	25
46.5301	25	42.8778	22	42.8778	37
46.5536	22	42.8982	27	42.8982	49
46.5771	20	42.9186	34	42.9186	62
46.6006	16	42.939	32	42.939	62
46.6241	10	42.9595	30	42.9595	60
46.6476	10	42.9799	32	42.9799	63
46.671	15	43.0003	40	43.0003	59
46.6945	11	43.0207	36	43.0207	58
46.718	14	43.0412	24	43.0412	68
46.7415	18	43.0616	23	43.0616	82
46.765	27	43.082	28	43.082	111
46.7885	29	43.1024	36	43.1024	127
46.812	30	43.1229	46	43.1229	143
46.8355	26	43.1433	57	43.1433	157
46.859	24	43.1637	75	43.1637	172
46.8825	22	43.1842	87	43.1842	199
46.9059	17	43.2046	89	43.2046	210
46.9294	10	43.225	94	43.225	234
46.9529	6	43.2454	88	43.2454	271
46.9764	8	43.2659	96	43.2659	314
46.9999	11	43.2863	111	43.2863	363
47.0234	11	43.3067	127	43.3067	383
47.0469	13	43.3272	151	43.3272	420
47.0704	18	43.3476	176	43.3476	439
47.0939	22	43.368	225	43.368	451
47.1174	20	43.3884	271	43.3884	459
47.1409	15	43.4089	314	43.4089	456
47.1643	18	43.4293	353	43.4293	440
47.1878	14	43.4497	370	43.4497	417
47.2113	18	43.4701	376	43.4701	395
47.2348	18	43.4906	362	43.4906	358
47.2583	18	43.511	321	43.511	311
47.2818	16	43.5314	273	43.5314	272
47.3053	25	43.5518	217	43.5518	217
47.3288	22	43.5723	175	43.5723	174
47.3523	19	43.5927	141	43.5927	133
47.3757	22	43.6131	111	43.6131	105
47.3992	42	43.6335	91	43.6335	77
47.4227	62	43.654	84	43.654	64
47.4462	78	43.6744	73	43.6744	62
47.4697	88	43.6948	68	43.6948	73
47.4932	87	43.7152	62	43.7152	71
47.5167	76	43.7357	62	43.7357	67
47.5402	63	43.7561	59	43.7561	61
47.5637	41	43.7765	57	43.7765	49
47.5872	25	43.797	62	43.797	37
47.6107	20	43.8174	52	43.8174	34
47.6341	27	43.8378	49	43.8378	29
47.6576	39	43.8582	45	43.8582	18
47.6811	35	43.8787	40	43.8787	23
47.7046	41	43.8991	35	43.8991	28
47.7281	39	43.9195	27	43.9195	27
47.7516	34	43.9399	29	43.9399	25
47.7751	22	43.9604	28	43.9604	18
47.7986	23	43.9808	32	43.9808	17
47.8221	23	44.0012	32	44.0012	19
47.8456	24	44.0217	30	44.0217	22
47.8691	20	44.0421	36	44.0421	25
47.8925	21	44.0625	34	44.0625	26
47.916	15	44.0829	38	44.0829	39
47.9395	14	44.1033	33	44.1033	46
47.963	9	44.1238	29	44.1238	50
47.9865	11	44.1442	31	44.1442	48
48.01	4	44.1646	23	44.1646	41
48.0335	10	44.1851	18	44.1851	32
48.057	13	44.2055	16	44.2055	20
48.0805	24	44.2259	13	44.2259	12
48.104	33	44.2463	18	44.2463	11
48.1275	41	44.2668	18	44.2668	8
48.1509	39	44.2872	26	44.2872	20
48.1744	38	44.3076	24	44.3076	32
48.1979	31	44.328	22	44.328	33
48.2214	29	44.3485	20	44.3485	46
48.2449	23	44.3689	17	44.3689	51
48.2684	18	44.3893	20	44.3893	50
48.2919	21	44.4098	19	44.4098	34
48.3154	27	44.4302	15	44.4302	29
48.3389	34	44.4506	24	44.4506	28
48.3623	32	44.471	25	44.471	17
48.3858	28	44.4915	24	44.4915	20
48.4093	28	44.5119	29	44.5119	25
48.4328	22	44.5323	29	44.5323	34
48.4563	20	44.5527	24	44.5527	37
48.4798	19	44.5732	30	44.5732	32
48.5033	13	44.5936	34	44.5936	21
48.5268	11	44.614	29	44.614	4
48.5503	6	44.6344	25	44.6344	0
48.5738	3	44.6549	22	44.6549	1
48.5973	1	44.6753	17	44.6753	2
48.6208	13	44.6957	10	44.6957	9
48.6442	22	44.7161	8	44.7161	22
48.6677	27	44.7366	5	44.7366	32
48.6912	38	44.757	8	44.757	27
48.7147	44	44.7774	14	44.7774	23
48.7382	43	44.7978	21	44.7978	11
48.7617	35	44.8183	20	44.8183	7
48.7852	30	44.8387	23	44.8387	15
48.8087	17	44.8591	15	44.8591	27
48.8322	14	44.8796	26	44.8796	46
48.8556	18	44.9	32	44.9	55
48.8792	21	44.9204	28	44.9204	70
48.9026	30	44.9408	28	44.9408	78
48.9261	41	44.9613	36	44.9613	81
48.9496	40	44.9817	36	44.9817	78
48.9731	39	45.0021	36	45.0021	52
48.9966	32	45.0226	30	45.0226	42
49.0201	33	45.043	29	45.043	47
49.0436	20	45.0634	27	45.0634	53
49.0671	17	45.0838	34	45.0838	66
49.0906	12	45.1043	35	45.1043	84
49.114	20	45.1247	39	45.1247	111
49.1375	21	45.1451	35	45.1451	133
49.161	26	45.1655	47	45.1655	160
49.1845	26	45.186	52	45.186	179
49.208	25	45.2064	43	45.2064	183
49.2315	22	45.2268	51	45.2268	191
49.255	19	45.2472	51	45.2472	200
49.2785	19	45.2677	57	45.2677	211
49.302	17	45.2881	59	45.2881	233
49.3255	20	45.3085	66	45.3085	258
49.349	28	45.3289	72	45.3289	288
49.3724	25	45.3494	73	45.3494	336
49.3959	31	45.3698	84	45.3698	390
49.4194	31	45.3902	88	45.3902	441
49.4429	25	45.4106	87	45.4106	489
49.4664	19	45.4311	96	45.4311	540
49.4899	11	45.4515	107	45.4515	578
49.5134	9	45.4719	127	45.4719	621
49.5369	6	45.4924	150	45.4924	677
49.5604	17	45.5128	173	45.5128	727
49.5839	16	45.5332	207	45.5332	802
49.6073	22	45.5536	248	45.5536	886
49.6308	29	45.5741	282	45.5741	949
49.6543	36	45.5945	313	45.5945	1025
49.6778	35	45.6149	364	45.6149	1092
49.7013	31	45.6353	413	45.6353	1162
49.7248	29	45.6558	498	45.6558	1203
49.7483	26	45.6762	606	45.6762	1239
49.7718	27	45.6966	745	45.6966	1274
49.7953	22	45.7171	898	45.7171	1309
49.8188	12	45.7375	1072	45.7375	1348
49.8422	17	45.7579	1266	45.7579	1366
49.8657	13	45.7783	1430	45.7783	1355
49.8892	16	45.7987	1571	45.7987	1341
49.9127	20	45.8192	1654	45.8192	1307
49.9362	29	45.8396	1658	45.8396	1262
49.9597	34	45.86	1593	45.86	1175
49.9832	33	45.8805	1464	45.8805	1083
50.0067	36	45.9009	1300	45.9009	987
50.0302	40	45.9213	1101	45.9213	898
50.0537	39	45.9417	911	45.9417	799
50.0772	34	45.9622	745	45.9622	718
50.1007	27	45.9826	610	45.9826	659
50.1241	34	46.003	504	46.003	604
50.1476	38	46.0234	406	46.0234	560
50.1711	42	46.0439	325	46.0439	530
50.1946	41	46.0643	261	46.0643	507
50.2181	36	46.0847	214	46.0847	483
50.2416	33	46.1052	178	46.1052	437
50.2651	33	46.1256	155	46.1256	392
50.2886	28	46.146	142	46.146	342
50.3121	18	46.1664	122	46.1664	309
50.3355	16	46.1868	126	46.1868	276
50.359	18	46.2073	117	46.2073	245
50.3825	19	46.2277	109	46.2277	223
50.406	20	46.2481	93	46.2481	218
50.4295	22	46.2686	95	46.2686	216
50.453	22	46.289	90	46.289	200
50.4765	21	46.3094	80	46.3094	171
50.5	23	46.3298	73	46.3298	152
50.5235	20	46.3503	62	46.3503	141
50.547	20	46.3707	49	46.3707	129
50.5705	18	46.3911	38	46.3911	116
50.5939	15	46.4115	26	46.4115	106
50.6174	18	46.432	27	46.432	106
50.6409	15	46.4524	27	46.4524	102
50.6644	15	46.4728	43	46.4728	100
50.6879	14	46.4933	54	46.4933	97
50.7114	16	46.5137	62	46.5137	94
50.7349	16	46.5341	58	46.5341	105
50.7584	19	46.5545	51	46.5545	102
50.7819	22	46.575	38	46.575	111
50.8054	21	46.5954	20	46.5954	98
50.8289	21	46.6158	2	46.6158	95
50.8523	24	46.6362	0	46.6362	103
50.8758	24	46.6567	0	46.6567	93
50.8993	22	46.6771	6	46.6771	95
50.9228	21	46.6975	12	46.6975	97
50.9463	20	46.7179	13	46.7179	109
50.9698	21	46.7384	19	46.7384	117
50.9933	27	46.7588	24	46.7588	112
51.0168	27	46.7792	27	46.7792	123
51.0403	27	46.7996	23	46.7996	120
51.0638	27	46.8201	20	46.8201	135
51.0872	21	46.8405	14	46.8405	132
51.1107	21	46.8609	18	46.8609	123
51.1342	14	46.8814	18	46.8814	125
51.1577	10	46.9018	26	46.9018	123
51.1812	15	46.9222	28	46.9222	124
51.2047	24	46.9426	29	46.9426	109
51.2282	31	46.9631	36	46.9631	95
51.2517	33	46.9835	41	46.9835	86
51.2752	35	47.0039	42	47.0039	85
51.2987	38	47.0243	41	47.0243	79
51.3222	29	47.0448	35	47.0448	66
51.3456	25	47.0652	42	47.0652	60
51.3691	22	47.0856	34	47.0856	66
51.3926	25	47.1061	41	47.1061	68
51.4161	33	47.1265	33	47.1265	70
51.4396	36	47.1469	29	47.1469	60
51.4631	34	47.1673	33	47.1673	54
51.4866	27	47.1878	31	47.1878	54
51.5101	23	47.2082	25	47.2082	53
51.5336	16	47.2286	17	47.2286	43
51.5571	5	47.249	16	47.249	28
51.5806	0	47.2695	16	47.2695	21
51.604	8	47.2899	12	47.2899	20
51.6275	14	47.3103	13	47.3103	12
51.651	18	47.3307	18	47.3307	11
51.6745	22	47.3512	25	47.3512	18
51.698	24	47.3716	27	47.3716	29
51.7215	23	47.392	30	47.392	42
51.745	17	47.4124	34	47.4124	34
51.7685	14	47.4329	39	47.4329	23
51.792	9	47.4533	40	47.4533	21
51.8154	7	47.4737	38	47.4737	12
51.8389	17	47.4941	32	47.4941	0
51.8624	15	47.5146	31	47.5146	0
51.8859	13	47.535	35	47.535	3
51.9094	23	47.5554	25	47.5554	22
51.9329	30	47.5759	24	47.5759	32
51.9564	37	47.5963	24	47.5963	49
51.9799	41	47.6167	25	47.6167	44
52.0034	44	47.6371	18	47.6371	32
52.0269	43	47.6576	14	47.6576	35
52.0504	43	47.678	16	47.678	22
52.0739	38	47.6984	16	47.6984	2
52.0973	23	47.7188	20	47.7188	0
52.1208	7	47.7393	16	47.7393	0
52.1443	8	47.7597	17	47.7597	0
52.1678	12	47.7801	27	47.7801	2
52.1913	16	47.8006	29	47.8006	16
52.2148	26	47.821	26	47.821	23
52.2383	36	47.8414	17	47.8414	27
52.2618	45	47.8618	14	47.8618	38
52.2853	51	47.8822	18	47.8822	41
52.3088	46	47.9027	19	47.9027	35
52.3322	41	47.9231	12	47.9231	25
52.3557	42	47.9435	8	47.9435	21
52.3792	38	47.964	11	47.964	23
52.4027	43	47.9844	18	47.9844	21
52.4262	39	48.0048	25	48.0048	16
52.4497	47	48.0252	23	48.0252	21
52.4732	52	48.0457	24	48.0457	26
52.4967	44	48.0661	24	48.0661	20
52.5202	44	48.0865	27	48.0865	14
52.5437	38	48.1069	28	48.1069	21
52.5671	41	48.1274	23	48.1274	15
52.5906	45	48.1478	22	48.1478	14
52.6141	37	48.1682	19	48.1682	20
52.6376	33	48.1887	19	48.1887	30
52.6611	22	48.2091	17	48.2091	36
52.6846	23	48.2295	14	48.2295	34
52.7081	17	48.2499	17	48.2499	38
52.7316	12	48.2704	17	48.2704	32
52.7551	18	48.2908	19	48.2908	36
52.7786	18	48.3112	23	48.3112	30
52.8021	26	48.3316	29	48.3316	17
52.8255	27	48.3521	32	48.3521	16
52.849	26	48.3725	31	48.3725	17
52.8725	30	48.3929	24	48.3929	24
52.896	31	48.4133	17	48.4133	27
52.9195	35	48.4338	17	48.4338	32
52.943	36	48.4542	14	48.4542	44
52.9665	40	48.4746	12	48.4746	45
52.99	33	48.495	14	48.495	52
53.0135	25	48.5155	8	48.5155	46
53.037	25	48.5359	16	48.5359	45
53.0605	17	48.5563	19	48.5563	41
53.0839	16	48.5767	21	48.5767	25
53.1074	18	48.5972	20	48.5972	19
53.1309	18	48.6176	21	48.6176	20
53.1544	23	48.638	21	48.638	26
53.1779	26	48.6585	15	48.6585	16
53.2014	27	48.6789	19	48.6789	16
53.2249	23	48.6993	14	48.6993	25
53.2484	23	48.7197	16	48.7197	26
53.2719	26	48.7402	22	48.7402	32
53.2953	22	48.7606	25	48.7606	32
53.3188	20	48.781	36	48.781	32
53.3423	20	48.8015	38	48.8015	36
53.3658	14	48.8219	36	48.8219	44
53.3893	27	48.8423	35	48.8423	43
53.4128	31	48.8627	28	48.8627	34
53.4363	37	48.8832	30	48.8832	36
53.4598	45	48.9036	23	48.9036	25
53.4833	57	48.924	33	48.924	17
53.5068	65	48.9444	39	48.9444	21
53.5303	56	48.9649	44	48.9649	19
53.5538	64	48.9853	51	48.9853	23
53.5772	75	49.0057	45	49.0057	30
53.6007	85	49.0261	38	49.0261	38
53.6242	131	49.0466	33	49.0466	44
53.6477	176	49.067	17	49.067	44
53.6712	244	49.0874	5	49.0874	33
53.6947	335	49.1078	0	49.1078	10
53.7182	431	49.1283	1	49.1283	0
53.7417	528	49.1487	10	49.1487	0
53.7652	587	49.1691	12	49.1691	0
53.7886	635	49.1895	21	49.1895	4
53.8121	623	49.21	33	49.21	27
53.8356	573	49.2304	46	49.2304	47
53.8591	502	49.2508	52	49.2508	59
53.8826	398	49.2713	48	49.2713	64
53.9061	294	49.2917	43	49.2917	58
53.9296	216	49.3121	33	49.3121	50
53.9531	153	49.3325	26	49.3325	43
53.9766	112	49.353	15	49.353	32
54.0001	79	49.3734	8	49.3734	19
54.0236	67	49.3938	14	49.3938	28
54.047	50	49.4142	20	49.4142	33
54.0705	42	49.4347	30	49.4347	48
54.094	43	49.4551	36	49.4551	52
54.1175	41	49.4755	38	49.4755	62
54.141	40	49.496	38	49.496	65
54.1645	45	49.5164	31	49.5164	68
54.188	40	49.5368	24	49.5368	64
54.2115	29	49.5572	23	49.5572	55
54.235	18	49.5777	24	49.5777	39
54.2585	14	49.5981	23	49.5981	36
54.282	8	49.6185	19	49.6185	31
54.3054	12	49.6389	18	49.6389	33
54.3289	23	49.6594	22	49.6594	22
54.3524	29	49.6798	21	49.6798	16
54.3759	33	49.7002	16	49.7002	11
54.3994	32	49.7206	17	49.7206	16
54.4229	29	49.7411	23	49.7411	15
54.4464	22	49.7615	28	49.7615	21
54.4699	11	49.7819	32	49.7819	26
54.4934	4	49.8023	35	49.8023	39
54.5169	0	49.8228	33	49.8228	32
54.5403	6	49.8432	29	49.8432	24
54.5638	9	49.8636	21	49.8636	7
54.5873	11	49.8841	16	49.8841	2
54.6108	15	49.9045	11	49.9045	0
54.6343	18	49.9249	12	49.9249	0
54.6578	20	49.9453	11	49.9453	0
54.6813	19	49.9658	9	49.9658	0
54.7048	13	49.9862	15	49.9862	0
54.7283	9	50.0066	17	50.0066	0
54.7518	1	50.027	15	50.027	0
54.7752	11	50.0475	11	50.0475	0
54.7987	12	50.0679	5	50.0679	0
54.8222	10	50.0883	6	50.0883	0
54.8457	24	50.1087	4	50.1087	0
54.8692	30	50.1292	0	50.1292	0
54.8927	37	50.1496	0	50.1496	0
54.9162	40	50.17	5	50.17	0
54.9397	37	50.1904	11	50.1904	0
54.9632	33	50.2109	11	50.2109	0
54.9867	22	50.2313	12	50.2313	0
55.0102	21	50.2517	17	50.2517	0
55.0336	11	50.2722	25	50.2722	0
55.0571	5	50.2926	31	50.2926	0
55.0806	11	50.313	33	50.313	0
55.1041	5	50.3334	28	50.3334	0
55.1276	10	50.3539	28	50.3539	0
55.1511	12	50.3743	26	50.3743	0
55.1746	11	50.3947	24	50.3947	0
55.1981	7	50.4151	11	50.4151	0
55.2216	8	50.4356	11	50.4356	0
55.2451	11	50.456	15	50.456	0
55.2685	12	50.4764	20	50.4764	0
55.292	16	50.4968	22	50.4968	8
55.3155	16	50.5173	20	50.5173	6
55.339	15	50.5377	17	50.5377	11
55.3625	18	50.5581	16	50.5581	19
55.386	15	50.5785	11	50.5785	16
55.4095	11	50.599	12	50.599	25
55.433	9	50.6194	8	50.6194	17
55.4565	10	50.6398	11	50.6398	11
55.48	9	50.6603	12	50.6603	8
55.5035	7	50.6807	13	50.6807	11
55.5269	7	50.7011	11	50.7011	26
55.5504	5	50.7215	12	50.7215	36
55.5739	4	50.742	10	50.742	51
55.5974	5	50.7624	13	50.7624	66
55.6209	3	50.7828	17	50.7828	75
55.6444	2	50.8032	28	50.8032	91
55.6679	2	50.8237	39	50.8237	98
55.6914	4	50.8441	50	50.8441	124
55.7149	5	50.8645	56	50.8645	135
55.7384	3	50.885	59	50.885	159
55.7619	6	50.9054	56	50.9054	198
55.7853	8	50.9258	59	50.9258	210
55.8088	8	50.9462	59	50.9462	241
55.8323	6	50.9667	57	50.9667	270
55.8558	6	50.9871	67	50.9871	299
55.8793	7	51.0075	87	51.0075	344
55.9028	9	51.0279	113	51.0279	389
55.9263	16	51.0484	129	51.0484	428
55.9498	17	51.0688	139	51.0688	478
55.9733	16	51.0892	153	51.0892	538
55.9968	19	51.1096	174	51.1096	607
56.0202	17	51.1301	192	51.1301	657
56.0437	13	51.1505	223	51.1505	721
56.0672	6	51.1709	246	51.1709	782
56.0907	1	51.1913	295	51.1913	862
56.1142	2	51.2118	360	51.2118	924
56.1377	6	51.2322	421	51.2322	975
56.1612	5	51.2526	502	51.2526	1018
56.1847	9	51.273	616	51.273	1062
56.2082	16	51.2935	756	51.2935	1091
56.2317	24	51.3139	926	51.3139	1092
56.2552	27	51.3343	1079	51.3343	1069
56.2786	25	51.3548	1200	51.3548	1016
56.3021	24	51.3752	1270	51.3752	970
56.3256	23	51.3956	1252	51.3956	944
56.3491	26	51.416	1168	51.416	884
56.3726	23	51.4365	1027	51.4365	875
56.3961	14	51.4569	863	51.4569	849
56.4196	16	51.4773	697	51.4773	820
56.4431	20	51.4977	565	51.4977	810
56.4666	21	51.5182	480	51.5182	770
56.49	15	51.5386	424	51.5386	731
56.5135	8	51.559	386	51.559	704
56.537	10	51.5795	369	51.5795	668
56.5605	15	51.5999	326	51.5999	662
56.584	23	51.6203	321	51.6203	666
56.6075	25	51.6407	325	51.6407	693
56.631	33	51.6612	330	51.6612	701
56.6545	36	51.6816	344	51.6816	714
56.678	45	51.702	388	51.702	717
56.7015	44	51.7224	439	51.7224	712
56.725	39	51.7429	527	51.7429	684
56.7484	34	51.7633	616	51.7633	670
56.7719	30	51.7837	679	51.7837	625
56.7954	30	51.8041	706	51.8041	596
56.8189	27	51.8246	722	51.8246	552
56.8424	23	51.845	695	51.845	518
56.8659	31	51.8654	637	51.8654	487
56.8894	37	51.8858	526	51.8858	444
56.9129	56	51.9063	417	51.9063	392
56.9364	66	51.9267	327	51.9267	349
56.9599	82	51.9471	266	51.9471	297
56.9834	95	51.9676	220	51.9676	269
57.0069	113	51.988	177	51.988	233
57.0303	127	52.0084	140	52.0084	204
57.0538	136	52.0288	136	52.0288	174
57.0773	151	52.0493	133	52.0493	170
57.1008	178	52.0697	116	52.0697	154
57.1243	218	52.0901	86	52.0901	150
57.1478	260	52.1105	75	52.1105	133
57.1713	324	52.131	70	52.131	118
57.1948	445	52.1514	60	52.1514	116
57.2183	638	52.1718	50	52.1718	105
57.2418	924	52.1922	41	52.1922	91
57.2652	1262	52.2127	39	52.2127	88
57.2887	1598	52.2331	46	52.2331	79
57.3122	1912	52.2535	39	52.2535	72
57.3357	2094	52.2739	32	52.2739	61
57.3592	2128	52.2944	37	52.2944	48
57.3827	1991	52.3148	41	52.3148	40
57.4062	1723	52.3352	39	52.3352	35
57.4297	1391	52.3556	43	52.3556	30
57.4532	1066	52.3761	42	52.3761	27
57.4766	793	52.3965	44	52.3965	27
57.5001	589	52.4169	41	52.4169	39
57.5236	435	52.4374	35	52.4374	37
57.5471	355	52.4578	26	52.4578	33
57.5706	287	52.4782	22	52.4782	33
57.5941	236	52.4986	21	52.4986	22
57.6176	188	52.5191	20	52.5191	25
57.6411	140	52.5395	18	52.5395	20
57.6646	109	52.5599	16	52.5599	7
57.6881	98	52.5804	18	52.5804	5
57.7116	93	52.6008	14	52.6008	4
57.7351	94	52.6212	18	52.6212	3
57.7585	93	52.6416	20	52.6416	0
57.782	89	52.6621	22	52.6621	0
57.8055	85	52.6825	22	52.6825	0
57.829	76	52.7029	26	52.7029	0
57.8525	60	52.7233	24	52.7233	0
57.876	44	52.7438	25	52.7438	7
57.8995	34	52.7642	21	52.7642	8
57.923	26	52.7846	23	52.7846	9
57.9465	22	52.805	19	52.805	15
57.9699	27	52.8255	24	52.8255	23
57.9935	33	52.8459	20	52.8459	20
58.0169	30	52.8663	20	52.8663	22
58.0404	30	52.8867	17	52.8867	27
58.0639	35	52.9072	15	52.9072	27
58.0874	33	52.9276	10	52.9276	21
58.1109	31	52.948	13	52.948	20
58.1344	27	52.9684	18	52.9684	21
58.1579	23	52.9889	31	52.9889	24
58.1814	19	53.0093	38	53.0093	34
58.2049	20	53.0297	43	53.0297	30
58.2283	16	53.0502	42	53.0502	22
58.2518	15	53.0706	37	53.0706	21
58.2753	15	53.091	30	53.091	22
58.2988	15	53.1114	21	53.1114	14
58.3223	18	53.1319	13	53.1319	9
58.3458	20	53.1523	10	53.1523	8
58.3693	21	53.1727	12	53.1727	8
58.3928	24	53.1931	19	53.1931	6
58.4163	18	53.2136	22	53.2136	13
58.4398	10	53.234	19	53.234	15
58.4633	11	53.2544	21	53.2544	22
58.4867	13	53.2749	19	53.2749	36
58.5102	20	53.2953	23	53.2953	40
58.5337	26	53.3157	20	53.3157	38
58.5572	33	53.3361	25	53.3361	45
58.5807	39	53.3566	26	53.3566	31
58.6042	44	53.377	31	53.377	35
58.6277	44	53.3974	41	53.3974	30
58.6512	33	53.4178	41	53.4178	25
58.6747	27	53.4383	37	53.4383	30
58.6982	25	53.4587	45	53.4587	38
58.7216	25	53.4791	39	53.4791	39
58.7451	25	53.4995	46	53.4995	48
58.7686	24	53.52	38	53.52	50
58.7921	24	53.5404	40	53.5404	50
58.8156	24	53.5608	36	53.5608	51
58.8391	22	53.5812	36	53.5812	51
58.8626	16	53.6017	35	53.6017	49
58.8861	7	53.6221	28	53.6221	59
58.9096	3	53.6425	13	53.6425	72
58.9331	9	53.663	12	53.663	89
58.9566	13	53.6834	19	53.6834	108
58.98	22	53.7038	27	53.7038	127
59.0035	28	53.7242	32	53.7242	143
59.027	30	53.7447	43	53.7447	172
59.0505	36	53.7651	60	53.7651	197
59.074	34	53.7855	92	53.7855	199
59.0975	39	53.8059	121	53.8059	198
59.121	41	53.8264	134	53.8264	202
59.1445	37	53.8468	151	53.8468	197
59.168	36	53.8672	169	53.8672	185
59.1915	40	53.8877	187	53.8877	172
59.215	48	53.9081	183	53.9081	152
59.2384	43	53.9285	161	53.9285	143
59.2619	37	53.9489	133	53.9489	156
59.2854	32	53.9693	115	53.9693	151
59.3089	24	53.9898	106	53.9898	136
59.3324	32	54.0102	95	54.0102	130
59.3559	25	54.0306	75	54.0306	122
59.3794	19	54.0511	71	54.0511	117
59.4029	20	54.0715	64	54.0715	104
59.4264	41	54.0919	64	54.0919	102
59.4498	46	54.1123	60	54.1123	98
59.4734	48	54.1328	48	54.1328	90
59.4968	46	54.1532	38	54.1532	92
59.5203	38	54.1736	40	54.1736	84
59.5438	28	54.194	43	54.194	86
59.5673	22	54.2145	43	54.2145	83
59.5908	9	54.2349	27	54.2349	78
59.6143	0	54.2553	28	54.2553	70
59.6378	4	54.2758	28	54.2758	77
59.6613	9	54.2962	32	54.2962	83
59.6848	11	54.3166	29	54.3166	82
59.7082	17	54.337	29	54.337	72
59.7317	15	54.3575	23	54.3575	61
59.7552	22	54.3779	34	54.3779	54
59.7787	26	54.3983	41	54.3983	49
59.8022	32	54.4187	40	54.4187	35
59.8257	32	54.4392	31	54.4392	18
59.8492	24	54.4596	36	54.4596	8
59.8727	24	54.48	34	54.48	19
59.8962	21	54.5004	32	54.5004	38
59.9197	17	54.5209	23	54.5209	52
59.9432	17	54.5413	11	54.5413	52
59.9666	12	54.5617	8	54.5617	48
59.9901	15	54.5821	13	54.5821	46
60.0136	23	54.6026	16	54.6026	37
60.0371	35	54.623	13	54.623	29
60.0606	39	54.6434	9	54.6434	12
60.0841	35	54.6638	12	54.6638	9
60.1076	39	54.6843	13	54.6843	8
60.1311	37	54.7047	11	54.7047	23
60.1546	30	54.7251	8	54.7251	26
60.1781	31	54.7456	5	54.7456	27
60.2015	23	54.766	21	54.766	21
60.225	17	54.7864	29	54.7864	18
60.2485	17	54.8068	28	54.8068	21
60.272	21	54.8273	32	54.8273	15
60.2955	19	54.8477	33	54.8477	9
60.319	12	54.8681	34	54.8681	13
60.3425	12	54.8885	30	54.8885	2
60.366	11	54.909	19	54.909	5
60.3895	13	54.9294	8	54.9294	11
60.413	17	54.9498	11	54.9498	14
60.4365	20	54.9703	19	54.9703	10
60.4599	24	54.9907	17	54.9907	15
60.4834	21	55.0111	16	55.0111	13
60.5069	23	55.0315	20	55.0315	11
60.5304	20	55.052	23	55.052	0
60.5539	17	55.0724	26	55.0724	5
60.5774	17	55.0928	21	55.0928	1
60.6009	17	55.1132	21	55.1132	4
60.6244	17	55.1337	20	55.1337	4
60.6479	20	55.1541	22	55.1541	7
60.6714	19	55.1745	19	55.1745	8
60.6949	28	55.1949	14	55.1949	5
60.7183	26	55.2154	13	55.2154	0
60.7418	34	55.2358	9	55.2358	0
60.7653	43	55.2562	10	55.2562	0
60.7888	47	55.2766	5	55.2766	1
60.8123	46	55.2971	2	55.2971	7
60.8358	45	55.3175	7	55.3175	19
60.8593	41	55.3379	6	55.3379	17
60.8828	43	55.3584	6	55.3584	20
60.9063	38	55.3788	9	55.3788	18
60.9297	39	55.3992	4	55.3992	15
60.9532	24	55.4196	10	55.4196	6
60.9767	29	55.4401	9	55.4401	9
61.0002	26	55.4605	16	55.4605	1
61.0237	19	55.4809	18	55.4809	9
61.0472	11	55.5013	23	55.5013	13
61.0707	16	55.5218	20	55.5218	19
61.0942	14	55.5422	23	55.5422	11
61.1177	26	55.5626	32	55.5626	9
61.1412	30	55.583	34	55.583	8
61.1647	29	55.6035	28	55.6035	12
61.1882	23	55.6239	37	55.6239	4
61.2116	20	55.6443	36	55.6443	0
61.2351	16	55.6647	39	55.6647	0
61.2586	11	55.6852	31	55.6852	9
61.2821	7	55.7056	22	55.7056	22
61.3056	18	55.726	6	55.726	26
61.3291	20	55.7465	6	55.7465	29
61.3526	27	55.7669	9	55.7669	36
61.3761	29	55.7873	7	55.7873	43
61.3996	26	55.8077	16	55.8077	46
61.4231	17	55.8282	24	55.8282	43
61.4465	8	55.8486	35	55.8486	38
61.47	9	55.869	37	55.869	42
61.4935	6	55.8894	44	55.8894	47
61.517	7	55.9099	45	55.9099	63
61.5405	13	55.9303	37	55.9303	62
61.564	10	55.9507	31	55.9507	59
61.5875	11	55.9711	24	55.9711	67
61.611	10	55.9916	19	55.9916	76
61.6345	9	56.012	29	56.012	95
61.658	3	56.0324	23	56.0324	115
61.6814	5	56.0528	32	56.0528	142
61.7049	13	56.0733	39	56.0733	170
61.7284	14	56.0937	56	56.0937	216
61.7519	11	56.1141	66	56.1141	274
61.7754	18	56.1346	76	56.1346	305
61.7989	21	56.155	87	56.155	331
61.8224	20	56.1754	97	56.1754	360
61.8459	25	56.1958	112	56.1958	400
61.8694	30	56.2163	135	56.2163	426
61.8929	31	56.2367	155	56.2367	444
61.9164	32	56.2571	191	56.2571	477
61.9398	33	56.2775	228	56.2775	489
61.9633	25	56.298	275	56.298	534
61.9868	17	56.3184	325	56.3184	569
62.0103	17	56.3388	394	56.3388	584
62.0338	8	56.3593	467	56.3593	603
62.0573	3	56.3797	543	56.3797	630
62.0808	5	56.4001	612	56.4001	649
62.1043	9	56.4205	661	56.4205	634
62.1278	9	56.441	682	56.441	622
62.1513	10	56.4614	670	56.4614	610
62.1748	13	56.4818	625	56.4818	594
62.1982	17	56.5022	550	56.5022	588
62.2217	18	56.5227	468	56.5227	569
62.2452	18	56.5431	395	56.5431	547
62.2687	22	56.5635	326	56.5635	534
62.2922	31	56.5839	280	56.5839	542
62.3157	32	56.6044	250	56.6044	531
62.3392	37	56.6248	212	56.6248	529
62.3627	37	56.6452	195	56.6452	550
62.3862	35	56.6656	194	56.6656	580
62.4096	36	56.6861	190	56.6861	632
62.4331	40	56.7065	192	56.7065	699
62.4566	45	56.7269	204	56.7269	757
62.4801	51	56.7473	223	56.7473	847
62.5036	60	56.7678	242	56.7678	938
62.5271	71	56.7882	269	56.7882	1043
62.5506	77	56.8086	306	56.8086	1140
62.5741	87	56.8291	321	56.8291	1254
62.5976	105	56.8495	387	56.8495	1359
62.6211	127	56.8699	461	56.8699	1461
62.6446	145	56.8903	535	56.8903	1545
62.6681	179	56.9108	656	56.9108	1640
62.6915	197	56.9312	804	56.9312	1703
62.715	236	56.9516	1001	56.9516	1773
62.7385	269	56.9721	1204	56.9721	1805
62.762	326	56.9925	1425	56.9925	1822
62.7855	427	57.0129	1632	57.0129	1834
62.809	567	57.0333	1737	57.0333	1820
62.8325	797	57.0538	1778	57.0538	1775
62.856	1161	57.0742	1731	57.0742	1751
62.8795	1641	57.0946	1595	57.0946	1723
62.9029	2177	57.115	1459	57.115	1700
62.9264	2651	57.1355	1341	57.1355	1671
62.9499	3009	57.1559	1255	57.1559	1627
62.9734	3130	57.1763	1216	57.1763	1585
62.9969	3035	57.1967	1243	57.1967	1526
63.0204	2739	57.2172	1263	57.2172	1470
63.0439	2248	57.2376	1250	57.2376	1355
63.0674	1744	57.258	1192	57.258	1272
63.0909	1301	57.2784	1091	57.2784	1222
63.1144	971	57.2989	946	57.2989	1171
63.1379	746	57.3193	830	57.3193	1128
63.1613	591	57.3397	737	57.3397	1092
63.1848	487	57.3601	674	57.3601	1045
63.2083	395	57.3806	662	57.3806	1004
63.2318	328	57.401	678	57.401	939
63.2553	264	57.4214	689	57.4214	870
63.2788	193	57.4419	712	57.4419	774
63.3023	152	57.4623	691	57.4623	713
63.3258	106	57.4827	624	57.4827	634
63.3493	91	57.5031	540	57.5031	561
63.3728	88	57.5236	445	57.5236	511
63.3963	76	57.544	350	57.544	455
63.4197	80	57.5644	271	57.5644	395
63.4432	84	57.5848	199	57.5848	347
63.4667	91	57.6053	140	57.6053	304
63.4902	98	57.6257	111	57.6257	260
63.5137	100	57.6461	100	57.6461	221
63.5372	82	57.6666	92	57.6666	187
63.5607	70	57.687	90	57.687	151
63.5842	61	57.7074	90	57.7074	121
63.6077	51	57.7278	89	57.7278	105
63.6312	34	57.7482	87	57.7482	88
63.6546	29	57.7687	78	57.7687	76
63.6781	24	57.7891	65	57.7891	69
63.7016	31	57.8095	48	57.8095	65
63.7251	40	57.83	41	57.83	50
63.7486	48	57.8504	21	57.8504	39
63.7721	51	57.8708	15	57.8708	32
63.7956	59	57.8912	20	57.8912	21
63.8191	60	57.9117	15	57.9117	9
63.8426	59	57.9321	16	57.9321	4
63.8661	54	57.9525	13	57.9525	1
63.8895	54	57.9729	10	57.9729	0
63.913	49	57.9934	13	57.9934	0
63.9365	49	58.0138	12	58.0138	3
63.96	39	58.0342	8	58.0342	6
63.9835	30	58.0547	0	58.0547	15
64.007	19	58.0751	7	58.0751	19
64.0305	16	58.0955	4	58.0955	12
64.054	12	58.1159	12	58.1159	19
64.0775	11	58.1364	16	58.1364	22
64.101	17	58.1568	16	58.1568	17
64.1245	22	58.1772	20	58.1772	6
64.1479	28	58.1976	22	58.1976	1
64.1714	35	58.2181	20	58.2181	0
64.1949	31	58.2385	16	58.2385	0
64.2184	34	58.2589	9	58.2589	0
64.2419	36	58.2793	6	58.2793	0
64.2654	39	58.2998	0	58.2998	0
64.2889	34	58.3202	3	58.3202	0
64.3124	30	58.3406	1	58.3406	8
64.3359	22	58.361	0	58.361	15
64.3594	21	58.3815	1	58.3815	15
64.3829	23	58.4019	1	58.4019	21
64.4063	23	58.4223	1	58.4223	19
64.4298	19	58.4427	1	58.4427	21
64.4533	28	58.4632	0	58.4632	32
64.4768	35	58.4836	0	58.4836	43
64.5003	34	58.504	0	58.504	45
64.5238	30	58.5245	0	58.5245	39
64.5473	30	58.5449	0	58.5449	22
64.5708	24	58.5653	0	58.5653	19
64.5943	29	58.5857	0	58.5857	11
64.6178	34	58.6062	0	58.6062	4
64.6412	35	58.6266	1	58.6266	1
64.6647	35	58.647	0	58.647	0
64.6882	39	58.6674	2	58.6674	8
64.7117	41	58.6879	6	58.6879	29
64.7352	37	58.7083	8	58.7083	45
64.7587	34	58.7287	10	58.7287	41
64.7822	29	58.7492	9	58.7492	37
64.8057	19	58.7696	9	58.7696	31
64.8292	12	58.79	7	58.79	27
64.8527	14	58.8104	6	58.8104	24
64.8761	17	58.8309	0	58.8309	26
64.8996	22	58.8513	0	58.8513	8
64.9231	23	58.8717	5	58.8717	5
64.9466	21	58.8921	6	58.8921	8
64.9701	29	58.9126	6	58.9126	6
64.9936	32	58.933	6	58.933	15
65.0171	39	58.9534	3	58.9534	11
65.0406	36	58.9738	5	58.9738	6
65.0641	35	58.9943	5	58.9943	13
65.0876	35	59.0147	4	59.0147	26
65.1111	39	59.0351	0	59.0351	29
65.1346	33	59.0555	6	59.0555	23
65.158	24	59.076	8	59.076	33
65.1815	18	59.0964	14	59.0964	29
65.205	16	59.1168	15	59.1168	34
65.2285	15	59.1373	16	59.1373	44
65.252	17	59.1577	18	59.1577	31
65.2755	20	59.1781	21	59.1781	11
65.299	25	59.1985	20	59.1985	0
65.3225	19	59.219	15	59.219	0
65.346	25	59.2394	7	59.2394	0
65.3695	20	59.2598	11	59.2598	0
65.3929	23	59.2802	10	59.2802	0
65.4164	23	59.3007	7	59.3007	0
65.4399	20	59.3211	8	59.3211	4
65.4634	25	59.3415	14	59.3415	16
65.4869	23	59.3619	18	59.3619	19
65.5104	32	59.3824	20	59.3824	14
65.5339	32	59.4028	21	59.4028	7
65.5574	24	59.4232	17	59.4232	8
65.5809	23	59.4436	16	59.4436	11
65.6044	16	59.4641	15	59.4641	13
65.6278	22	59.4845	11	59.4845	8
65.6513	18	59.5049	5	59.5049	4
65.6748	17	59.5254	3	59.5254	7
65.6983	27	59.5458	3	59.5458	10
65.7218	36	59.5662	4	59.5662	16
65.7453	45	59.5866	10	59.5866	24
65.7688	41	59.6071	16	59.6071	21
65.7923	37	59.6275	32	59.6275	15
65.8158	33	59.6479	46	59.6479	24
65.8393	28	59.6683	53	59.6683	25
65.8628	27	59.6888	56	59.6888	31
65.8862	21	59.7092	52	59.7092	30
65.9097	24	59.7296	40	59.7296	25
65.9332	27	59.7501	29	59.7501	10
65.9567	29	59.7705	20	59.7705	18
65.9802	28	59.7909	10	59.7909	23
66.0037	19	59.8113	6	59.8113	11
66.0272	30	59.8317	9	59.8317	1
66.0507	40	59.8522	0	59.8522	0
66.0742	54	59.8726	3	59.8726	5
66.0977	64	59.893	11	59.893	14
66.1211	68	59.9135	15	59.9135	23
66.1446	78	59.9339	17	59.9339	19
66.1681	80	59.9543	21	59.9543	17
66.1916	86	59.9747	27	59.9747	29
66.2151	89	59.9952	35	59.9952	29
66.2386	81	60.0156	40	60.0156	32
66.2621	83	60.036	39	60.036	30
66.2856	84	60.0564	31	60.0564	30
66.3091	76	60.0769	27	60.0769	31
66.3326	59	60.0973	32	60.0973	41
66.356	43	60.1177	34	60.1177	43
66.3795	35	60.1382	31	60.1382	37
66.403	24	60.1586	31	60.1586	39
66.4265	23	60.179	30	60.179	31
66.45	20	60.1994	32	60.1994	28
66.4735	12	60.2199	28	60.2199	27
66.497	13	60.2403	21	60.2403	21
66.5205	14	60.2607	6	60.2607	15
66.544	14	60.2811	0	60.2811	16
66.5675	14	60.3016	5	60.3016	27
66.591	14	60.322	8	60.322	18
66.6144	14	60.3424	18	60.3424	20
66.6379	12	60.3628	26	60.3628	26
66.6614	16	60.3833	35	60.3833	26
66.6849	16	60.4037	40	60.4037	32
66.7084	13	60.4241	45	60.4241	30
66.7319	13	60.4445	38	60.4445	30
66.7554	8	60.465	33	60.465	21
66.7789	6	60.4854	34	60.4854	34
66.8024	5	60.5058	31	60.5058	36
66.8259	1	60.5262	23	60.5262	36
66.8494	4	60.5467	25	60.5467	40
66.8728	6	60.5671	24	60.5671	41
66.8963	11	60.5875	23	60.5875	44
66.9198	12	60.608	21	60.608	43
66.9433	11	60.6284	19	60.6284	41
66.9668	12	60.6488	11	60.6488	31
66.9903	11	60.6692	13	60.6692	19
67.0138	9	60.6897	11	60.6897	24
67.0373	8	60.7101	6	60.7101	22
67.0608	4	60.7305	4	60.7305	29
67.0842	5	60.751	6	60.751	33
67.1077	3	60.7714	12	60.7714	30
67.1312	4	60.7918	20	60.7918	40
[truncated: 940 more rows]

## Sheet: figure 1.c
figure 1.c
Wavenumber (cm^-1)	Transmittance	Transmittance
698.134	68.7789	52.4078
701.991	68.9037	52.5644
705.849	69.0199	52.7023
709.706	69.0952	52.7931
713.563	69.1025	52.7977
717.42	69.0788	52.7501
721.277	69.0437	52.672
725.134	69.0017	52.5779
728.991	68.9526	52.478
732.848	68.8998	52.3712
736.705	68.8423	52.2583
740.562	68.7714	52.1359
744.42	68.6775	51.993
748.277	68.5537	51.8167
752.134	68.3944	51.6013
755.991	68.1949	51.3413
759.848	67.9561	51.0337
763.705	67.6808	50.6825
767.562	67.3843	50.303
771.419	67.0842	49.9137
775.276	66.7949	49.5365
779.133	66.5374	49.1947
782.99	66.3273	48.9122
786.848	66.1789	48.711
790.705	66.1072	48.6073
794.562	66.114	48.6026
798.419	66.1925	48.6891
802.276	66.3305	48.8552
806.133	66.5125	49.0796
809.99	66.7146	49.3351
813.847	66.9119	49.5894
817.704	67.0893	49.818
821.562	67.235	50.0081
825.419	67.3405	50.147
829.276	67.4011	50.2256
833.133	67.4142	50.2411
836.99	67.3755	50.1944
840.847	67.2926	50.0907
844.704	67.1753	49.941
848.561	67.04	49.7732
852.418	66.9083	49.6154
856.275	66.7899	49.4808
860.132	66.6785	49.3622
863.99	66.5631	49.2408
867.847	66.4386	49.1029
871.704	66.3033	48.9494
875.561	66.1547	48.7837
879.418	65.9946	48.6038
883.275	65.8219	48.406
887.132	65.6346	48.1905
890.989	65.4367	47.9664
894.846	65.2468	47.7531
898.703	65.0896	47.5813
902.561	64.9929	47.4935
906.418	64.9761	47.5188
910.275	65.0502	47.668
914.132	65.2172	47.9424
917.989	65.4814	48.3421
921.846	65.8597	48.8908
925.703	66.3821	49.6312
929.56	67.0675	50.5857
933.417	67.896	51.714
937.274	68.781	52.9005
941.131	69.6013	53.9954
944.989	70.2875	54.9029
948.846	70.855	55.6371
952.703	71.3557	56.2772
956.56	71.8359	56.8894
960.417	72.3288	57.516
964.274	72.8628	58.1963
968.131	73.4624	58.959
971.988	74.1412	59.8101
975.845	74.9068	60.7487
979.702	75.7408	61.7493
983.56	76.569	62.7227
987.417	77.2783	63.5159
991.274	77.7463	63.9733
995.131	77.8946	64.0133
998.988	77.7495	63.6902
1002.85	77.4018	63.1356
1006.7	76.9159	62.4468
1010.56	76.3023	61.6453
1014.42	75.5575	60.7317
1018.27	74.7069	59.7162
1022.13	73.7925	58.6213
1025.99	72.866	57.4933
1029.85	71.9961	56.4105
1033.7	71.2578	55.4721
1037.56	70.7148	54.7737
1041.42	70.4173	54.384
1045.27	70.3952	54.3383
1049.13	70.6421	54.6397
1052.99	71.127	55.262
1056.84	71.8009	56.1442
1060.7	72.5853	57.1848
1064.56	73.37	58.2411
1068.42	74.0442	59.1609
1072.27	74.5382	59.8337
1076.13	74.8347	60.2344
1079.99	74.9735	60.4153
1083.84	75.0332	60.4797
1087.7	75.0964	60.5426
1091.56	75.211	60.6755
1095.41	75.3926	60.892
1099.27	75.6375	61.1828
1103.13	75.928	61.5332
1106.99	76.2391	61.9156
1110.84	76.5457	62.2897
1114.7	76.8184	62.6025
1118.56	77.0134	62.7915
1122.41	77.0867	62.806
1126.27	77.0192	62.6295
1130.13	76.8203	62.2825
1133.99	76.5129	61.8018
1137.84	76.1268	61.2277
1141.7	75.6853	60.5884
1145.56	75.1987	59.8977
1149.41	74.6785	59.1705
1153.27	74.1364	58.4348
1157.13	73.5891	57.7148
1160.99	73.0549	57.0281
1164.84	72.5529	56.3975
1168.7	72.108	55.8516
1172.56	71.7438	55.4121
1176.41	71.4791	55.0957
1180.27	71.324	54.9166
1184.13	71.281	54.8814
1187.99	71.3445	54.9831
1191.84	71.5079	55.2071
1195.7	71.7614	55.5385
1199.56	72.0948	55.9708
1203.41	72.5062	56.5044
1207.27	72.9964	57.1431
1211.13	73.5657	57.8839
1214.98	74.2078	58.7166
1218.84	74.9076	59.6228
1222.7	75.645	60.5738
1226.56	76.3909	61.5262
1230.41	77.1124	62.4372
1234.27	77.7801	63.2727
1238.13	78.3738	64.0071
1241.98	78.8873	64.6349
1245.84	79.3224	65.1628
1249.7	79.6729	65.5822
1253.56	79.9263	65.8811
1257.41	80.0859	66.0637
1261.27	80.1691	66.151
1265.13	80.1928	66.1632
1268.98	80.1699	66.1114
1272.84	80.1028	65.9965
1276.7	79.9874	65.818
1280.56	79.8241	65.5745
1284.41	79.6251	65.2805
1288.27	79.412	64.9637
1292.13	79.2077	64.6577
1295.98	79.0358	64.3956
1299.84	78.9086	64.1948
1303.7	78.8215	64.0486
1307.56	78.7749	63.9588
1311.41	78.7722	63.9366
1315.27	78.8251	63.9971
1319.13	78.9514	64.1511
1322.98	79.1455	64.3918
1326.84	79.3918	64.7036
1330.7	79.677	65.0718
1334.56	79.9844	65.4764
1338.41	80.3005	65.9011
1342.27	80.6232	66.3396
1346.13	80.9374	66.7778
1349.98	81.2354	67.2042
1353.84	81.527	67.6239
1357.7	81.8157	68.0408
1361.56	82.1013	68.4621
1365.41	82.3994	68.9066
1369.27	82.7239	69.3858
1373.13	83.0995	69.9206
1376.98	83.5263	70.5137
1380.84	83.9909	71.1458
1384.7	84.4758	71.788
1388.56	84.9505	72.4031
1392.41	85.3824	72.9638
1396.27	85.767	73.4603
1400.13	86.0959	73.8777
1403.98	86.3655	74.2083
1407.84	86.5753	74.4515
1411.7	86.7108	74.5996
1415.55	86.7766	74.6495
1419.41	86.7894	74.6191
1423.27	86.7515	74.5175
1427.13	86.6816	74.3658
1430.98	86.5727	74.1729
1434.84	86.4451	73.9467
1438.7	86.3094	73.703
1442.55	86.166	73.4565
1446.41	86.0063	73.2219
1450.27	85.85	73.0101
1454.12	85.7325	72.8354
1457.98	85.6491	72.6981
1461.84	85.5829	72.5953
1465.7	85.5483	72.5481
1469.55	85.5865	72.5903
1473.41	85.6986	72.7348
1477.27	85.9054	72.9961
1481.12	86.168	73.3571
1484.98	86.4888	73.8068
1488.84	86.8732	74.3181
1492.7	87.2698	74.8516
1496.55	87.6363	75.3563
1500.41	87.9378	75.7729
1504.27	88.1462	76.0427
1508.12	88.2396	76.1343
1511.98	88.1721	76.0073
1515.84	87.9472	75.6845
1519.7	87.5436	75.0976
1523.55	86.981	74.282
1527.41	86.2707	73.278
1531.27	85.4305	72.1233
1535.12	84.4953	70.885
1538.98	83.6401	69.7255
1542.84	82.8683	68.6765
1546.7	82.2404	67.8342
1550.55	81.8041	67.2559
1554.41	81.6522	67.031
1558.27	81.8063	67.1963
1562.12	82.251	67.7509
1565.98	82.9597	68.6624
1569.84	83.9008	69.8832
1573.69	84.9776	71.2636
1577.55	86.1366	72.7677
1581.41	87.3037	74.3093
1585.27	88.4188	75.8069
1589.12	89.4622	77.2267
1592.98	90.4492	78.5657
1596.84	91.2947	79.7321
1600.69	92.0174	80.751
1604.55	92.6266	81.619
1608.41	93.1573	82.3677
1612.27	93.5902	82.9799
1616.12	93.9439	83.4715
1619.98	94.2084	83.8548
1623.84	94.3991	84.1591
1627.69	94.5395	84.4123
1631.55	94.6885	84.6407
1635.41	94.8317	84.8415
1639.27	94.9551	85.0141
1643.12	95.0347	85.1377
1646.98	95.08	85.2224
1650.84	95.1174	85.2766
1654.69	95.1335	85.2864
1658.55	95.1167	85.2527
1662.41	95.082	85.1638
1666.27	95.0418	85.0244
1670.12	94.9799	84.8452
1673.98	94.8533	84.6255
1677.84	94.7161	84.3898
1681.69	94.6046	84.1584
1685.55	94.5488	83.9419
1689.41	94.4796	83.723
1693.27	94.3978	83.5179
1697.12	94.363	83.3749
1700.98	94.3781	83.3108
1704.84	94.4462	83.3279
1708.69	94.5481	83.4254
1712.55	94.7243	83.6531
1716.41	94.9961	84.0052
1720.27	95.3175	84.4526
1724.12	95.6413	84.9681
1727.98	95.9847	85.5349
1731.84	96.3498	86.1108
1735.69	96.6889	86.656
1739.55	96.9874	87.1398
1743.41	97.208	87.527
1747.27	97.3708	87.8294
1751.12	97.5329	88.0784
1754.98	97.6557	88.2583
1758.84	97.7416	88.3796
1762.69	97.8084	88.4657
1766.55	97.8814	88.5609
1770.41	97.9547	88.6611
1774.26	98.0167	88.7587
1778.12	98.0713	88.8519
1781.98	98.1419	88.9416
1785.84	98.1946	89.0129
1789.69	98.2337	89.0638
1793.55	98.268	89.0975
1797.41	98.2769	89.1075
1801.26	98.2695	89.1026
1805.12	98.2756	89.0992
1808.98	98.281	89.0975
1812.84	98.2885	89.0931
1816.69	98.2833	89.0807
1820.55	98.2623	89.0736
1824.41	98.2631	89.0814
1828.26	98.2698	89.0876
1832.12	98.2819	89.0911
1835.98	98.3055	89.0939
1839.84	98.3187	89.0862
1843.69	98.3219	89.0728
1847.55	98.3285	89.0703
1851.41	98.3278	89.0683
1855.26	98.3256	89.0601
1859.12	98.3248	89.0508
1862.98	98.3149	89.0441
1866.84	98.306	89.035
1870.69	98.2974	89.0207
1874.55	98.2882	89.0102
1878.41	98.2917	89.0032
1882.26	98.2944	88.9868
1886.12	98.3003	88.9704
1889.98	98.3133	88.9619
1893.83	98.3121	88.9524
1897.69	98.3018	88.9509
1901.55	98.3046	88.9697
1905.41	98.3077	88.9892
1909.26	98.3089	89.0011
1913.12	98.3053	89.0122
1916.98	98.2963	89.0315
1920.83	98.2962	89.0564
1924.69	98.298	89.0751
1928.55	98.3024	89.0798
1932.4	98.315	89.0805
1936.26	98.3187	89.0727
1940.12	98.3139	89.0691
1943.98	98.3036	89.071
1947.83	98.2885	89.0645
1951.69	98.2742	89.0501
1955.55	98.2751	89.04
1959.4	98.2898	89.0335
1963.26	98.3056	89.0259
1967.12	98.3202	89.0231
1970.98	98.338	89.0341
1974.83	98.3619	89.0407
1978.69	98.3849	89.0329
1982.55	98.3988	89.0134
1986.4	98.4121	89.0071
1990.26	98.4156	89.0131
1994.12	98.4195	89.0195
1997.98	98.428	89.0265
2001.83	98.4459	89.027
2005.69	98.4581	89.0137
2009.55	98.4599	89.0128
2013.4	98.4572	89.0375
2017.26	98.4602	89.0704
2021.12	98.4695	89.0944
2024.98	98.4897	89.1077
2028.83	98.5148	89.1045
2032.69	98.5311	89.0946
2036.55	98.5463	89.0851
2040.4	98.5753	89.08
2044.26	98.5959	89.0641
2048.12	98.6183	89.0363
2051.97	98.6519	89.0214
2055.83	98.6756	89.0163
2059.69	98.6707	89.0153
2063.55	98.6536	89.0394
2067.4	98.6438	89.0813
2071.26	98.6417	89.1115
2075.12	98.6439	89.1322
2078.97	98.6604	89.1589
2082.83	98.6838	89.1844
2086.69	98.7024	89.2039
2090.55	98.7042	89.2087
2094.4	98.6864	89.1932
2098.26	98.6705	89.154
2102.12	98.6664	89.1179

## Sheet: figure 2.b
figure 2.b
Magnetic Fields (Oe)	Magnetization (emu/g)	Magnetic Fields (Oe)	Magnetization (emu/g)
10000	17.2622	10000	13.6999
9928.06	17.2481	9928.06	13.6918
9856.11	17.2338	9856.12	13.6816
9784.17	17.2192	9784.17	13.6705
9712.23	17.2045	9712.23	13.662
9640.29	17.1895	9640.29	13.6519
9568.34	17.1744	9568.34	13.6416
9496.4	17.1589	9496.4	13.6309
9424.46	17.1433	9424.46	13.6211
9352.52	17.1275	9352.52	13.6108
9280.58	17.1115	9280.58	13.6
9208.63	17.0951	9208.63	13.5902
9136.69	17.0785	9136.69	13.5775
9064.75	17.0618	9064.75	13.5682
8992.81	17.0447	8992.81	13.5555
8920.86	17.0275	8920.86	13.5448
8848.92	17.01	8848.92	13.5326
8776.98	16.9921	8776.98	13.5211
8705.04	16.974	8705.04	13.509
8633.09	16.9555	8633.09	13.4971
8561.15	16.937	8561.15	13.4834
8489.21	16.918	8489.21	13.4712
8417.27	16.8987	8417.27	13.4577
8345.32	16.8791	8345.32	13.4449
8273.38	16.8592	8273.38	13.4321
8201.44	16.8391	8201.44	13.4189
8129.5	16.8185	8129.5	13.4043
8057.55	16.7977	8057.55	13.3908
7985.61	16.7764	7985.61	13.3758
7913.67	16.7548	7913.67	13.3621
7841.73	16.7329	7841.73	13.3472
7769.78	16.7105	7769.78	13.3314
7697.84	16.688	7697.84	13.3175
7625.9	16.6648	7625.9	13.3015
7553.96	16.6414	7553.96	13.2867
7482.01	16.6174	7482.01	13.2697
7410.07	16.5931	7410.07	13.2547
7338.13	16.5684	7338.13	13.2373
7266.19	16.5432	7266.19	13.2206
7194.24	16.5176	7194.24	13.2031
7122.3	16.4915	7122.3	13.1859
7050.36	16.4648	7050.36	13.167
6978.42	16.4378	6978.42	13.1486
6906.47	16.4103	6906.47	13.1296
6834.53	16.382	6834.53	13.1099
6762.59	16.3534	6762.59	13.0921
6690.65	16.3242	6690.65	13.0713
6618.7	16.2945	6618.71	13.051
6546.76	16.2642	6546.76	13.0298
6474.82	16.2333	6474.82	13.0083
6402.88	16.2018	6402.88	12.9873
6330.94	16.1695	6330.94	12.9661
6258.99	16.1368	6258.99	12.9438
6187.05	16.1033	6187.05	12.9205
6115.11	16.0692	6115.11	12.8978
6043.17	16.0343	6043.17	12.8719
5971.22	15.9987	5971.22	12.8478
5899.28	15.9623	5899.28	12.8235
5827.34	15.9253	5827.34	12.7985
5755.4	15.8873	5755.4	12.7712
5683.45	15.8486	5683.45	12.7442
5611.51	15.809	5611.51	12.7182
5539.57	15.7685	5539.57	12.6889
5467.63	15.7271	5467.63	12.6597
5395.68	15.6849	5395.68	12.6312
5323.74	15.6415	5323.74	12.6004
5251.8	15.5974	5251.8	12.5683
5179.86	15.5521	5179.86	12.5379
5107.91	15.5058	5107.91	12.5054
5035.97	15.4583	5035.97	12.4717
4964.03	15.4098	4964.03	12.4371
4892.09	15.3599	4892.09	12.4016
4820.14	15.3089	4820.14	12.3663
4748.2	15.2568	4748.2	12.3298
4676.26	15.2031	4676.26	12.2913
4604.32	15.1483	4604.32	12.2515
4532.37	15.0919	4532.37	12.2108
4460.43	15.0343	4460.43	12.1699
4388.49	14.975	4388.49	12.1268
4316.55	14.9142	4316.55	12.0828
4244.6	14.8517	4244.6	12.037
4172.66	14.7878	4172.66	11.9919
4100.72	14.7218	4100.72	11.9434
4028.78	14.6541	4028.78	11.8931
3956.83	14.5846	3956.83	11.8416
3884.89	14.5129	3884.89	11.7903
3812.95	14.4392	3812.95	11.7354
3741.01	14.3635	3741.01	11.6784
3669.06	14.2854	3669.06	11.6207
3597.12	14.2052	3597.12	11.5615
3525.18	14.1224	3525.18	11.499
3453.24	14.0371	3453.24	11.4349
3381.29	13.9494	3381.29	11.3681
3309.35	13.8587	3309.35	11.2994
3237.41	13.765	3237.41	11.2285
3165.47	13.6685	3165.47	11.1552
3093.52	13.5687	3093.52	11.0778
3021.58	13.4658	3021.58	10.9979
2949.64	13.3592	2949.64	10.9155
2877.7	13.2491	2877.7	10.8295
2805.76	13.1351	2805.76	10.7396
2733.81	13.0173	2733.81	10.6475
2661.87	12.8951	2661.87	10.5497
2589.93	12.7684	2589.93	10.4488
2517.99	12.6372	2517.99	10.3445
2446.04	12.5011	2446.04	10.2333
2374.1	12.3598	2374.1	10.1181
2302.16	12.2131	2302.16	10.0001
2230.22	12.0604	2230.22	9.87453
2158.27	11.9018	2158.27	9.74259
2086.33	11.7369	2086.33	9.60682
2014.39	11.5651	2014.39	9.462
1942.45	11.386	1942.45	9.31151
1870.5	11.1994	1870.5	9.15472
1798.56	11.0045	1798.56	8.98807
1726.62	10.801	1726.62	8.81389
1654.68	10.5886	1654.68	8.63173
1582.73	10.3662	1582.73	8.43767
1510.79	10.1336	1510.79	8.23568
1438.85	9.89	1438.85	8.0213
1366.91	9.63473	1366.91	7.79748
1294.96	9.36708	1294.96	7.56038
1223.02	9.08628	1223.02	7.30988
1151.08	8.79128	1151.08	7.04635
1079.14	8.48137	1079.14	6.76831
1007.19	8.15573	1007.19	6.47281
1000	8.12231	1000	6.44463
987.499	8.06382	987.5	6.39028
975	8.00467	975	6.33813
962.5	7.94522	962.5	6.2823
950	7.88508	950	6.22801
937.5	7.82438	937.501	6.17403
924.999	7.76339	925	6.1182
912.5	7.70164	912.5	6.06288
900	7.63935	900	6.00579
887.5	7.57661	887.5	5.94914
875	7.51343	875	5.89198
862.501	7.44942	862.5	5.83203
850	7.38512	850	5.77481
837.5	7.32011	837.501	5.71624
825	7.25461	825	5.65685
812.5	7.18853	812.5	5.59662
800.001	7.12173	800.001	5.53411
787.501	7.05446	787.5	5.47387
775	6.98662	775	5.41217
762.5	6.91822	762.5	5.3498
750	6.84923	750	5.28741
737.5	6.77954	737.5	5.22408
725	6.70942	725	5.15997
712.5	6.63855	712.5	5.0943
700	6.56721	700	5.02851
687.5	6.49511	687.5	4.96335
675	6.4225	675	4.89738
662.5	6.34925	662.501	4.83062
650	6.2755	650	4.76305
637.5	6.20093	637.5	4.69376
625	6.12591	624.999	4.62646
612.499	6.05014	612.501	4.55781
600	5.97383	599.999	4.48693
587.501	5.89675	587.5	4.41583
575	5.8191	575	4.34627
562.5	5.74086	562.501	4.27345
550	5.66212	550	4.20252
537.5	5.58264	537.5	4.1291
525	5.5024	525	4.05507
512.5	5.42174	512.5	3.98279
500	5.34023	500	3.90643
487.5	5.25828	487.5	3.83294
475	5.17575	475	3.75649
462.5	5.09234	462.501	3.68137
450	5.0085	449.999	3.60401
437.5	4.92397	437.5	3.52696
424.999	4.83879	425	3.44907
412.5	4.75287	412.5	3.37061
400	4.66648	400	3.29265
387.5	4.57955	387.499	3.21306
375	4.49188	375	3.13204
362.5	4.40349	362.501	3.05205
350	4.31472	350	2.97117
337.5	4.22536	337.499	2.88827
325	4.13518	325	2.80622
312.5	4.04471	312.499	2.72411
300	3.95334	300	2.64219
287.5	3.86158	287.5	2.55794
275	3.76911	275	2.47356
262.5	3.67627	262.5	2.38874
250	3.58294	249.999	2.3056
237.5	3.48886	237.5	2.21937
225.001	3.39416	225.001	2.13192
212.5	3.29921	212.5	2.04717
200	3.20353	200	1.95831
187.499	3.10764	187.499	1.87451
175	3.01095	175	1.78548
162.5	2.91383	162.5	1.69755
149.999	2.81647	150	1.60753
137.5	2.71832	137.501	1.52074
125	2.62001	125	1.43198
112.5	2.52116	112.5	1.34277
99.999	2.42205	99.9993	1.25259
87.5	2.32232	87.4998	1.16275
75	2.22226	75.0004	1.07267
62.5001	2.12191	62.4998	0.98314
49.9996	2.02114	50.0002	0.89127
37.4998	1.92015	37.5	0.80315
25.0001	1.81866	25.0003	0.70907
12.4995	1.71712	12.4997	0.62069
-0.000151239	1.61509	0.000500715	0.52926
-12.5	1.51295	-12.4996	0.43624
-24.9997	1.41043	-24.9999	0.34553
-37.4999	1.30783	-37.5005	0.25319
-50	1.20485	-49.9998	0.16179
-62.4996	1.10181	-62.4998	0.07079
-75	0.99877	-75.0002	-0.02226
-87.4996	0.89532	-87.4997	-0.11392
-99.9996	0.79183	-99.9995	-0.20567
-112.499	0.68829	-112.499	-0.29797
-125	0.58472	-125	-0.39035
-137.5	0.48098	-137.5	-0.48121
-150	0.37733	-150	-0.57091
-162.5	0.27351	-162.5	-0.6643
-174.999	0.16982	-175	-0.75578
-187.501	0.06627	-187.5	-0.84726
-199.999	-0.03754	-199.999	-0.93786
-212.499	-0.14108	-212.5	-1.0273
-225	-0.2445	-225	-1.11961
-237.5	-0.34789	-237.501	-1.20985
-250	-0.45112	-250	-1.29932
-262.5	-0.55424	-262.5	-1.38989
-275	-0.65717	-275	-1.47908
-287.5	-0.75984	-287.501	-1.56935
-299.999	-0.86248	-300	-1.65796
-312.499	-0.96475	-312.499	-1.74535
-325	-1.06672	-325	-1.83481
-337.5	-1.16839	-337.5	-1.92363
-350	-1.26999	-349.999	-2.01101
-362.5	-1.37102	-362.501	-2.09747
-375	-1.47176	-375	-2.18323
-387.5	-1.57228	-387.5	-2.2713
-399.999	-1.67252	-400	-2.35575
-412.499	-1.77211	-412.5	-2.44185
-425.001	-1.87147	-425	-2.52635
-437.5	-1.97031	-437.501	-2.61195
-450	-2.06896	-450	-2.69555
-462.5	-2.16707	-462.5	-2.77816
-475	-2.26471	-475	-2.8618
-487.5	-2.36179	-487.5	-2.94278
-500	-2.4585	-500	-3.02583
-512.5	-2.55465	-512.499	-3.10775
-524.999	-2.65034	-525	-3.18739
-537.5	-2.74561	-537.499	-3.26767
-550	-2.84021	-550	-3.34772
-562.5	-2.93426	-562.5	-3.42627
-575	-3.02782	-575	-3.50593
-587.5	-3.1208	-587.5	-3.58381
-600	-3.21324	-600	-3.66115
-612.501	-3.3051	-612.5	-3.73773
-625	-3.39651	-625	-3.81403
-637.499	-3.48726	-637.5	-3.88959
-650	-3.57727	-650.001	-3.9655
-662.5	-3.66682	-662.5	-4.03872
-675	-3.75576	-675	-4.11376
-687.5	-3.84416	-687.5	-4.18693
-700.001	-3.93174	-700	-4.26005
-712.5	-4.01896	-712.499	-4.33024
-725	-4.10526	-725.001	-4.40229
-737.5	-4.19128	-737.5	-4.47298
-750	-4.27646	-750	-4.54473
-762.5	-4.36103	-762.5	-4.61391
-775	-4.44497	-775	-4.68192
-787.5	-4.52834	-787.5	-4.75042
-800	-4.61108	-800	-4.8188
-812.5	-4.69303	-812.5	-4.88581
-825	-4.77454	-825	-4.9518
-837.5	-4.85536	-837.5	-5.01823
-850	-4.93544	-850	-5.08326
-862.499	-5.015	-862.5	-5.14808
-875	-5.09388	-875	-5.21216
-887.5	-5.17215	-887.5	-5.27723
-900	-5.24976	-900	-5.33943
-912.5	-5.32669	-912.5	-5.40302
-924.999	-5.40315	-925	-5.46377
-937.5	-5.47887	-937.499	-5.5256
-950	-5.55387	-950.001	-5.58637
-962.5	-5.6284	-962.5	-5.64599
-975	-5.70226	-975	-5.70717
-987.5	-5.77551	-987.5	-5.76593
-1000	-5.84813	-1000	-5.82445
-1007.19	-5.8896	-1007.19	-5.85702
-1079.14	-6.29387	-1079.14	-6.18286
-1151.08	-6.67876	-1151.08	-6.49122
-1223.02	-7.04466	-1223.02	-6.78193
-1294.96	-7.39305	-1294.96	-7.05839
-1366.91	-7.7245	-1366.91	-7.3194
-1438.85	-8.03961	-1438.85	-7.56808
-1510.79	-8.3401	-1510.79	-7.80323
-1582.73	-8.62605	-1582.73	-8.02751
-1654.68	-8.89875	-1654.68	-8.23893
-1726.62	-9.15891	-1726.62	-8.44013
-1798.56	-9.4073	-1798.56	-8.63157
-1870.5	-9.64456	-1870.5	-8.81296
-1942.45	-9.87127	-1942.45	-8.98661
-2014.39	-10.0882	-2014.39	-9.15081
-2086.33	-10.2959	-2086.33	-9.30903
-2158.27	-10.4949	-2158.27	-9.45756
-2230.22	-10.6856	-2230.22	-9.60212
-2302.16	-10.8688	-2302.16	-9.73851
-2374.1	-11.0444	-2374.1	-9.8698
-2446.04	-11.2135	-2446.04	-9.99535
-2517.99	-11.3757	-2517.99	-10.1143
-2589.93	-11.532	-2589.93	-10.2301
-2661.87	-11.6824	-2661.87	-10.3387
-2733.81	-11.827	-2733.81	-10.4445
-2805.76	-11.9666	-2805.76	-10.5479
-2877.7	-12.1011	-2877.7	-10.6434
-2949.64	-12.2309	-2949.64	-10.7373
-3021.58	-12.3563	-3021.58	-10.8266
-3093.53	-12.4772	-3093.53	-10.9126
-3165.47	-12.5942	-3165.47	-10.9965
-3237.41	-12.7072	-3237.41	-11.0762
-3309.35	-12.8165	-3309.35	-11.1524
-3381.3	-12.9223	-3381.3	-11.2284
-3453.24	-13.0249	-3453.24	-11.2999
-3525.18	-13.1239	-3525.18	-11.3687
-3597.12	-13.2199	-3597.12	-11.4354
-3669.06	-13.3132	-3669.06	-11.4993
-3741.01	-13.4035	-3741.01	-11.5632
-3812.95	-13.4911	-3812.95	-11.6248
-3884.89	-13.5762	-3884.89	-11.6814
-3956.83	-13.6586	-3956.84	-11.7378
-4028.78	-13.7388	-4028.78	-11.7925
-4100.72	-13.8166	-4100.72	-11.8473
-4172.66	-13.8923	-4172.66	-11.8979
-4244.6	-13.9659	-4244.6	-11.9478
-4316.55	-14.0374	-4316.55	-11.9955
-4388.49	-14.107	-4388.49	-12.0414
-4460.43	-14.1747	-4460.43	-12.0895
-4532.37	-14.2405	-4532.37	-12.1322
-4604.32	-14.3047	-4604.32	-12.1769
-4676.26	-14.3671	-4676.26	-12.218
-4748.2	-14.428	-4748.2	-12.2584
-4820.14	-14.4874	-4820.14	-12.2988
-4892.09	-14.5451	-4892.09	-12.3364
-4964.03	-14.6015	-4964.03	-12.3734
-5035.97	-14.6564	-5035.97	-12.4108
-5107.91	-14.7102	-5107.91	-12.4464
-5179.86	-14.7625	-5179.86	-12.4804
-5251.8	-14.8135	-5251.8	-12.5145
-5323.74	-14.8634	-5323.74	-12.547
-5395.68	-14.9121	-5395.68	-12.5788
-5467.63	-14.9597	-5467.63	-12.6102
-5539.57	-15.0061	-5539.57	-12.6407
-5611.51	-15.0516	-5611.51	-12.6712
-5683.45	-15.0959	-5683.45	-12.7001
-5755.4	-15.1393	-5755.4	-12.7283
-5827.34	-15.1817	-5827.34	-12.7575
-5899.28	-15.2233	-5899.28	-12.7829
-5971.22	-15.264	-5971.22	-12.8091
-6043.17	-15.3035	-6043.17	-12.8363
-6115.11	-15.3424	-6115.11	-12.8612
-6187.05	-15.3805	-6187.05	-12.8862
-6258.99	-15.4178	-6258.99	-12.9101
-6330.94	-15.4542	-6330.94	-12.932
-6402.88	-15.4899	-6402.88	-12.9569
-6474.82	-15.5251	-6474.82	-12.9799
-6546.76	-15.5593	-6546.76	-13.0004
-6618.7	-15.5929	-6618.7	-13.0226
-6690.65	-15.6258	-6690.65	-13.0446
-6762.59	-15.658	-6762.59	-13.0663
-6834.53	-15.6898	-6834.53	-13.0861
-6906.47	-15.7208	-6906.47	-13.1056
-6978.42	-15.7513	-6978.42	-13.1255
-7050.36	-15.781	-7050.36	-13.1444
-7122.3	-15.8104	-7122.3	-13.1634
-7194.24	-15.8392	-7194.24	-13.1809
-7266.19	-15.8673	-7266.19	-13.1996
-7338.13	-15.8952	-7338.13	-13.2174
-7410.07	-15.9223	-7410.07	-13.2356
-7482.01	-15.9491	-7482.01	-13.2531
-7553.96	-15.9753	-7553.96	-13.2696
-7625.9	-16.0009	-7625.9	-13.286
-7697.84	-16.0263	-7697.84	-13.3018
-7769.78	-16.0512	-7769.78	-13.3178
-7841.73	-16.0755	-7841.73	-13.3333
-7913.67	-16.0996	-7913.67	-13.3484
-7985.61	-16.1231	-7985.61	-13.3649
-8057.55	-16.1463	-8057.55	-13.3795
-8129.5	-16.1692	-8129.5	-13.3937
-8201.44	-16.1914	-8201.44	-13.4074
-8273.38	-16.2136	-8273.38	-13.4215
-8345.32	-16.2352	-8345.32	-13.436
-8417.27	-16.2566	-8417.27	-13.4488
-8489.21	-16.2776	-8489.21	-13.4637
-8561.15	-16.2981	-8561.15	-13.476
-8633.09	-16.3184	-8633.09	-13.4883
-8705.04	-16.3384	-8705.04	-13.5008
-8776.98	-16.358	-8776.98	-13.5135
-8848.92	-16.3774	-8848.92	-13.5263
-8920.86	-16.3965	-8920.86	-13.5384
-8992.81	-16.4152	-8992.81	-13.5498
-9064.75	-16.4336	-9064.75	-13.5619
-9136.69	-16.4518	-9136.69	-13.5727
-9208.63	-16.4697	-9208.63	-13.5851
-9280.58	-16.4873	-9280.58	-13.5952
-9352.52	-16.5047	-9352.52	-13.6067
-9424.46	-16.5219	-9424.46	-13.6191
-9496.4	-16.5387	-9496.4	-13.6293
-9568.35	-16.5553	-9568.35	-13.6402
-9640.29	-16.5717	-9640.29	-13.6501
-9712.23	-16.5878	-9712.23	-13.6598
-9784.17	-16.6037	-9784.17	-13.6697
-9856.12	-16.6194	-9856.12	-13.6803
-9928.06	-16.6348	-9928.06	-13.69
-10000	-16.6501	-10000	-13.7002
-10000	-16.6502	-10000	-13.6997
-9928.06	-16.636	-9928.06	-13.6912
-9856.12	-16.6216	-9856.12	-13.6809
-9784.17	-16.6072	-9784.17	-13.6708
-9712.23	-16.5923	-9712.23	-13.6617
-9640.29	-16.5774	-9640.29	-13.6511
-9568.35	-16.5622	-9568.35	-13.6411
-9496.4	-16.5469	-9496.4	-13.6308
-9424.46	-16.5313	-9424.46	-13.6206
-9352.52	-16.5154	-9352.52	-13.61
-9280.58	-16.4994	-9280.58	-13.6
-9208.63	-16.4831	-9208.63	-13.5894
-9136.69	-16.4666	-9136.69	-13.5793
-9064.75	-16.4498	-9064.75	-13.5668
-8992.81	-16.4328	-8992.81	-13.5554
-8920.86	-16.4154	-8920.86	-13.5448
-8848.92	-16.3979	-8848.92	-13.5326
-8776.98	-16.3801	-8776.98	-13.5202
-8705.04	-16.3619	-8705.04	-13.5077
-8633.09	-16.3436	-8633.09	-13.4955
-8561.15	-16.3251	-8561.15	-13.4842
-8489.21	-16.3059	-8489.21	-13.4726
-8417.27	-16.2867	-8417.27	-13.4567
-8345.32	-16.2671	-8345.32	-13.4468
-8273.38	-16.2473	-8273.38	-13.432
-8201.44	-16.2271	-8201.44	-13.4194
-8129.5	-16.2066	-8129.5	-13.4047
-8057.55	-16.1856	-8057.55	-13.3894
-7985.61	-16.1643	-7985.61	-13.377
-7913.67	-16.1428	-7913.67	-13.3623
-7841.73	-16.121	-7841.73	-13.3471
-7769.78	-16.0987	-7769.78	-13.3331
-7697.84	-16.0759	-7697.84	-13.3174
-7625.9	-16.0528	-7625.9	-13.3015
-7553.96	-16.0292	-7553.96	-13.2851
-7482.01	-16.0054	-7482.01	-13.2704
-7410.07	-15.9811	-7410.07	-13.252
-7338.13	-15.9564	-7338.13	-13.2377
-7266.19	-15.9311	-7266.19	-13.2194
-7194.25	-15.9054	-7194.24	-13.2025
-7122.3	-15.8794	-7122.3	-13.1844
-7050.36	-15.8528	-7050.36	-13.1674
-6978.42	-15.8257	-6978.42	-13.1495
-6906.47	-15.7982	-6906.47	-13.1295
-6834.53	-15.7701	-6834.53	-13.1106
-6762.59	-15.7415	-6762.59	-13.0914
-6690.65	-15.7122	-6690.65	-13.0715
-6618.71	-15.6824	-6618.71	-13.0515
-6546.76	-15.6522	-6546.76	-13.0307
-6474.82	-15.6212	-6474.82	-13.0099
-6402.88	-15.5897	-6402.88	-12.9886
-6330.94	-15.5575	-6330.93	-12.9658
-6258.99	-15.5247	-6258.99	-12.9422
-6187.05	-15.4913	-6187.05	-12.9198
-6115.11	-15.4572	-6115.11	-12.8969
-6043.17	-15.4222	-6043.17	-12.8723
-5971.22	-15.3866	-5971.22	-12.849
-5899.28	-15.3504	-5899.28	-12.8232
-5827.34	-15.3132	-5827.34	-12.7973
-5755.4	-15.2751	-5755.4	-12.7715
-5683.45	-15.2365	-5683.45	-12.7444
-5611.51	-15.1971	-5611.51	-12.7175
-5539.57	-15.1565	-5539.57	-12.6898
-5467.63	-15.1151	-5467.63	-12.6614
-5395.68	-15.0728	-5395.68	-12.6319
-5323.74	-15.0296	-5323.74	-12.6007
-5251.8	-14.9852	-5251.8	-12.5694
-5179.86	-14.94	-5179.86	-12.5388
-5107.91	-14.8937	-5107.91	-12.505
-5035.97	-14.8463	-5035.97	-12.4716
-4964.03	-14.7976	-4964.03	-12.4378
-4892.09	-14.7478	-4892.09	-12.4036
-4820.14	-14.697	-4820.14	-12.3668
-4748.2	-14.6446	-4748.2	-12.3282
-4676.26	-14.5911	-4676.26	-12.2903
-4604.32	-14.5363	-4604.32	-12.2512
-4532.37	-14.4799	-4532.37	-12.2118
-4460.43	-14.4223	-4460.43	-12.1705
-4388.49	-14.363	-4388.49	-12.1274
-4316.55	-14.3022	-4316.55	-12.0823
-4244.6	-14.2398	-4244.6	-12.038
-4172.66	-14.1757	-4172.66	-11.9914
-4100.72	-14.1098	-4100.72	-11.9433
-4028.78	-14.0419	-4028.78	-11.8938
-3956.83	-13.9725	-3956.83	-11.8416
-3884.89	-13.9008	-3884.89	-11.7903
-3812.95	-13.8273	-3812.95	-11.7364
-3741.01	-13.7515	-3741.01	-11.6786
-3669.07	-13.6734	-3669.06	-11.6212
-3597.12	-13.5932	-3597.12	-11.5613
-3525.18	-13.5104	-3525.18	-11.4999
-3453.24	-13.4253	-3453.24	-11.4361
-3381.3	-13.3372	-3381.29	-11.3685
-3309.35	-13.2465	-3309.35	-11.2999
-3237.41	-13.1531	-3237.41	-11.2286
-3165.47	-13.0564	-3165.47	-11.1543
-3093.52	-12.9567	-3093.53	-11.0767
-3021.58	-12.8537	-3021.58	-10.998
-2949.64	-12.7471	-2949.64	-10.9151
-2877.7	-12.6371	-2877.7	-10.829
-2805.76	-12.5232	-2805.76	-10.7395
-2733.81	-12.4051	-2733.81	-10.6458
-2661.87	-12.283	-2661.87	-10.5504
-2589.93	-12.1565	-2589.93	-10.4485
-2517.99	-12.0253	-2517.99	-10.3432
-2446.04	-11.889	-2446.04	-10.234
-2374.1	-11.7478	-2374.1	-10.1195
-2302.16	-11.6011	-2302.16	-9.99866
-2230.22	-11.4485	-2230.22	-9.87395
-2158.27	-11.2898	-2158.27	-9.7437
-2086.33	-11.1249	-2086.33	-9.60638
-2014.39	-10.9529	-2014.39	-9.46342
-1942.45	-10.7739	-1942.45	-9.31144
-1870.5	-10.5872	-1870.5	-9.15366
-1798.56	-10.3925	-1798.56	-8.98816
-1726.62	-10.189	-1726.62	-8.8149
-1654.68	-9.97641	-1654.68	-8.6317
-1582.73	-9.75428	-1582.73	-8.43953
-1510.79	-9.52163	-1510.79	-8.23543
-1438.85	-9.27806	-1438.85	-8.02311
-1366.91	-9.02272	-1366.91	-7.79763
-1294.96	-8.75513	-1294.96	-7.56036
-1223.02	-8.47418	-1223.02	-7.30911
-1151.08	-8.17919	-1151.08	-7.04575
-1079.14	-7.86939	-1079.14	-6.76883
-1007.19	-7.54377	-1007.19	-6.47336
-1000	-7.51013	-1000	-6.44445
-987.5	-7.45175	-987.5	-6.39039
-975	-7.39273	-975	-6.33735
-962.5	-7.33312	-962.5	-6.28373
-950	-7.27316	-949.999	-6.22833
-937.5	-7.21234	-937.5	-6.17404
-925	-7.15135	-925	-6.11878
-912.5	-7.08958	-912.5	-6.06356
-900	-7.0274	-900	-6.00704
-887.5	-6.96461	-887.5	-5.95008
-875	-6.90135	-875	-5.89131
-862.5	-6.83753	-862.5	-5.83385
-850.001	-6.77292	-850.001	-5.7754
-837.501	-6.70803	-837.501	-5.71613
-825.001	-6.64251	-825	-5.6575
-812.5	-6.57637	-812.5	-5.59748
-800	-6.5097	-800	-5.53562
-787.5	-6.44248	-787.5	-5.47335
-775	-6.37463	-775	-5.41182
-762.5	-6.30619	-762.5	-5.3498
-750	-6.23717	-750	-5.28598
-737.499	-6.16765	-737.5	-5.22298
-725.001	-6.09728	-725	-5.15881
-712.499	-6.02662	-712.5	-5.09399
-700	-5.95515	-700	-5.02871
-687.5	-5.88309	-687.5	-4.96292
-675	-5.81052	-675	-4.8969
-662.501	-5.73717	-662.5	-4.83094
-650	-5.66345	-650	-4.76228
-637.5	-5.58889	-637.5	-4.6952
-624.999	-5.51391	-625	-4.62517
-612.5	-5.43798	-612.5	-4.55672
-599.999	-5.36186	-600	-4.48717
-587.5	-5.28477	-587.5	-4.41588
-575	-5.20726	-574.999	-4.34541
-562.5	-5.12901	-562.5	-4.27351
-550	-5.05008	-550	-4.20203
-537.5	-4.97051	-537.501	-4.12889
-525	-4.89049	-524.999	-4.05604
-512.5	-4.80971	-512.5	-3.98153
-500	-4.72828	-500	-3.90766
-487.499	-4.64634	-487.5	-3.83208
-474.999	-4.56358	-475	-3.75665
-462.5	-4.48035	-462.5	-3.68176
-450	-4.39645	-450	-3.60445
-437.5	-4.31182	-437.5	-3.52755
-425	-4.22666	-425	-3.45006
-412.5	-4.14094	-412.5	-3.37007
-400	-4.0545	-400	-3.29172
-387.5	-3.96745	-387.5	-3.212
-375	-3.87981	-375	-3.13261
-362.5	-3.79157	-362.5	-3.05143
-350	-3.70271	-350	-2.97035
-337.5	-3.61329	-337.499	-2.88923
-325	-3.52318	-325	-2.80644
-312.5	-3.43261	-312.5	-2.7248
-300	-3.34134	-300	-2.64229
-287.5	-3.24954	-287.501	-2.5585
-275	-3.15715	-275	-2.47508
-262.5	-3.06421	-262.499	-2.39057
-250	-2.97083	-250	-2.30391
-237.5	-2.87682	-237.5	-2.21929
-225	-2.78223	-225	-2.13206
-212.499	-2.68733	-212.499	-2.047
-200	-2.59164	-200	-1.95983
-187.5	-2.49551	-187.5	-1.87233
-174.999	-2.39899	-175	-1.78581
-162.5	-2.30191	-162.5	-1.69732
-150	-2.20438	-150	-1.60901
-137.5	-2.1064	-137.5	-1.51969
-125	-2.00802	-125	-1.4314
-112.5	-1.90907	-112.5	-1.34233
-100	-1.80986	-99.9997	-1.25305
-87.5002	-1.71027	-87.4998	-1.16288
-74.9994	-1.61027	-75.0001	-1.07243
-62.4999	-1.50985	-62.5003	-0.98294
-50.0001	-1.40914	-50.0001	-0.8925
-37.5005	-1.30809	-37.5003	-0.8004
-25.0008	-1.20661	-25.0004	-0.71016
-12.4994	-1.10508	-12.4998	-0.61945
0.000482225	-1.00314	0.000160513	-0.5282
12.5009	-0.90107	12.501	-0.43691
24.9997	-0.79836	24.9994	-0.34557
37.4998	-0.69578	37.4999	-0.25355
50.0001	-0.59292	50.0001	-0.16142
62.5007	-0.49005	62.5008	-0.06935
74.9999	-0.38661	74.9998	0.02251
87.5	-0.28333	87.4994	0.11478
99.9993	-0.17984	99.9996	0.20537
112.5	-0.07634	112.5	0.29843
125	0.02727	125	0.38979
137.5	0.13102	137.5	0.4817
150	0.23469	150	0.57103
162.5	0.33845	162.5	0.66451
175	0.44225	174.999	0.75527
187.5	0.54582	187.501	0.84638
200	0.64947	200	0.93674
212.5	0.75306	212.5	1.02826
225	0.85655	225	1.119
237.5	0.95987	237.5	1.20957
250	1.06325	249.999	1.29861
262.5	1.16622	262.501	1.38996
275	1.26918	275	1.48039
287.5	1.37193	287.5	1.56892
300	1.47442	300.001	1.6578
312.5	1.57671	312.5	1.74655
324.999	1.67879	324.999	1.8344
337.5	1.78047	337.5	1.92302
350	1.88194	350	2.00964
362.5	1.98313	362.499	2.09778
375	2.08382	375	2.18514
387.5	2.18442	387.5	2.27028
400.001	2.28437	400.001	2.35547
412.5	2.38416	412.5	2.44258
425	2.48359	425	2.52694
437.5	2.58248	437.501	2.61122
450	2.68102	450	2.69521
462.5	2.77907	462.5	2.7775
475	2.87672	475	2.86133
487.5	2.97385	487.5	2.94307
500	3.07052	500	3.02628
512.5	3.1667	512.5	3.10761
525	3.26231	525	3.18893
537.501	3.35747	537.5	3.26841
550	3.45226	549.999	3.34812
562.5	3.54633	562.5	3.42641
575	3.63994	575	3.5059
587.5	3.73285	587.5	3.58358
600	3.82539	600	3.66142
612.5	3.91724	612.5	3.73812
625	4.00847	625	3.81459
637.5	4.09918	637.5	3.8894
650	4.18944	650	3.96447
662.5	4.27883	662.5	4.03884
675	4.36776	675	4.11268
687.5	4.45615	687.5	4.18536
700	4.54389	700	4.2588
712.499	4.63103	712.5	4.33133
725	4.71729	725.001	4.40216
737.5	4.80326	737.5	4.47225
750	4.8884	750	4.54349
762.5	4.97306	762.5	4.61356
775	5.05696	775.001	4.68042
787.5	5.14037	787.5	4.74986
800	5.22302	800	4.81824
812.501	5.30504	812.5	4.88582
825	5.38655	825	4.95265
837.499	5.4674	837.499	5.01902
850	5.54743	850	5.08367
862.5	5.62704	862.499	5.14766
875	5.70579	875.001	5.21286
887.501	5.78404	887.5	5.27625
900	5.8618	899.999	5.33957
912.5	5.93866	912.501	5.40306
925	6.01502	925	5.46308
937.5	6.09075	937.5	5.52522
950	6.16588	950	5.58683
962.5	6.24037	962.5	5.64616
975	6.31425	975	5.70654
987.5	6.38751	987.501	5.76491
1000	6.46014	1000	5.82377
1007.19	6.50163	1007.19	5.85791
1079.14	6.90593	1079.14	6.1818
1151.08	7.29067	1151.08	6.49148
1223.02	7.65681	1223.02	6.78125
1294.96	8.00488	1294.96	7.05791
1366.91	8.33638	1366.91	7.32054
1438.85	8.65174	1438.85	7.56832
1510.79	8.95205	1510.79	7.80363
1582.73	9.23807	1582.73	8.02703
1654.68	9.51083	1654.68	8.23858
1726.62	9.77101	1726.62	8.44067
1798.56	10.0192	1798.56	8.63114
1870.5	10.2566	1870.5	8.81315
1942.45	10.4834	1942.45	8.98681
2014.39	10.7002	2014.39	9.15173
2086.33	10.908	2086.33	9.30824
2158.27	11.1068	2158.27	9.45938
2230.22	11.2977	2230.22	9.60215
2302.16	11.4807	2302.16	9.73991
2374.1	11.6566	2374.1	9.86921
2446.04	11.8254	2446.04	9.99472
2517.99	11.9877	2517.99	10.1152
2589.93	12.1438	2589.93	10.2294
2661.87	12.2943	2661.87	10.3399
2733.81	12.4391	2733.81	10.4451
2805.76	12.5785	2805.76	10.5455
2877.7	12.7132	2877.7	10.6438
2949.64	12.8429	2949.64	10.7366
3021.58	12.9683	3021.58	10.8269
3093.53	13.0893	3093.52	10.9129
3165.47	13.2062	3165.47	10.9957
3237.41	13.3192	3237.41	11.076
3309.35	13.4286	3309.35	11.1521
3381.29	13.5344	3381.3	11.2274
3453.24	13.6368	3453.24	11.3001
3525.18	13.7359	3525.18	11.368
3597.12	13.8321	3597.12	11.4367
3669.06	13.9254	3669.06	11.5001
3741.01	14.0155	3741.01	11.5629
3812.95	14.1031	3812.95	11.6227
3884.89	14.1881	3884.89	11.6818
3956.83	14.2707	3956.83	11.738
4028.78	14.3508	4028.78	11.7945
4100.72	14.4286	4100.72	11.8461
4172.66	14.5044	4172.66	11.8987
4244.6	14.5779	4244.6	11.947
4316.55	14.6494	4316.55	11.9965
4388.49	14.719	4388.49	12.043
4460.43	14.7866	4460.43	12.0885
4532.37	14.8526	4532.37	12.1335
4604.32	14.9167	4604.32	12.1763
4676.26	14.9792	4676.26	12.2186
4748.2	15.0401	4748.2	12.2585
4820.14	15.0993	4820.14	12.2988
4892.09	15.1572	4892.09	12.3364
4964.03	15.2136	4964.03	12.3739
5035.97	15.2686	5035.97	12.411
5107.91	15.3222	5107.91	12.4467
5179.86	15.3744	5179.86	12.4813
5251.8	15.4254	5251.8	12.5142
5323.74	15.4755	5323.74	12.5478
5395.68	15.5242	5395.68	12.5788
5467.63	15.5717	5467.63	12.6112
5539.57	15.6181	5539.57	12.6414
5611.51	15.6636	5611.51	12.6706
5683.45	15.7079	5683.45	12.7001
5755.4	15.7513	5755.4	12.7285
5827.34	15.7938	5827.34	12.7562
5899.28	15.8352	5899.28	12.7844
5971.22	15.8759	5971.22	12.8093
6043.17	15.9156	6043.17	12.8357
6115.11	15.9546	6115.11	12.8604
6187.05	15.9925	6187.05	12.8851
6258.99	16.0298	6258.99	12.9094
6330.94	16.0662	6330.94	12.9339
6402.88	16.102	6402.88	12.9557
6474.82	16.137	6474.82	12.9788
6546.76	16.1713	6546.76	13.0018
6618.7	16.2049	6618.7	13.0242
6690.65	16.2377	6690.65	13.043
6762.59	16.2701	6762.59	13.0654
6834.53	16.3018	6834.53	13.0857
6906.48	16.3327	6906.48	13.1059
6978.42	16.3633	6978.42	13.1246
7050.36	16.3931	7050.36	13.144
7122.3	16.4224	7122.3	13.1645
7194.24	16.4513	7194.24	13.1808
7266.19	16.4794	7266.19	13.1996
7338.13	16.5071	7338.13	13.2181
7410.07	16.5343	7410.07	13.2357
7482.01	16.561	7482.01	13.2529
7553.96	16.5873	7553.96	13.2686
7625.9	16.613	7625.9	13.2854
7697.84	16.6383	7697.84	13.3024
7769.78	16.6632	7769.78	13.3179
7841.73	16.6875	7841.73	13.3328
7913.67	16.7115	7913.67	13.3486
7985.61	16.7351	7985.61	13.3635
8057.55	16.7584	8057.55	13.3788
8129.5	16.7812	8129.5	13.3936
8201.44	16.8035	8201.44	13.4065
8273.38	16.8256	8273.38	13.4221
8345.32	16.8472	8345.32	13.4364
8417.27	16.8686	8417.27	13.4481
8489.21	16.8896	8489.21	13.4619
8561.15	16.9102	8561.15	13.4754
8633.09	16.9305	8633.09	13.4897
8705.04	16.9505	8705.04	13.5009
8776.98	16.9701	8776.98	13.5134
8848.92	16.9894	8848.92	13.5261
8920.86	17.0084	8920.86	13.5379
8992.81	17.0272	8992.81	13.5503
9064.75	17.0456	9064.75	13.5615
9136.69	17.0639	9136.69	13.5753
9208.63	17.0818	9208.63	13.5845
9280.58	17.0994	9280.58	13.596
9352.52	17.1168	9352.52	13.6072
9424.46	17.1339	9424.46	13.6181
9496.4	17.1507	9496.4	13.6292
9568.35	17.1673	9568.35	13.6392
9640.29	17.1838	9640.29	13.6502
9712.23	17.2	9712.23	13.6602
9784.17	17.2158	9784.17	13.671
9856.11	17.2315	9856.11	13.6811
9928.06	17.2468	9928.06	13.6891
10000	17.262	10000	13.6999

## Sheet: figure 2.c
figure 2.c
Magnetic Fields (Oe)	Magnetization (emu/g)	Magnetic Fields (Oe)	Magnetization (emu/g)
-250	-2.97083	-250	-2.30391
-237.5	-2.87682	-237.5	-2.21929
-225	-2.78223	-225	-2.13206
-212.499	-2.68733	-212.499	-2.047
-200	-2.59164	-200	-1.95983
-187.5	-2.49551	-187.5	-1.87233
-174.999	-2.39899	-175	-1.78581
-162.5	-2.30191	-162.5	-1.69732
-150	-2.20438	-150	-1.60901
-137.5	-2.1064	-137.5	-1.51969
-125	-2.00802	-125	-1.4314
-112.5	-1.90907	-112.5	-1.34233
-100	-1.80986	-99.9997	-1.25305
-87.5002	-1.71027	-87.4998	-1.16288
-74.9994	-1.61027	-75.0001	-1.07243
-62.4999	-1.50985	-62.5003	-0.98294
-50.0001	-1.40914	-50.0001	-0.8925
-37.5005	-1.30809	-37.5003	-0.8004
-25.0008	-1.20661	-25.0004	-0.71016
-12.4994	-1.10508	-12.4998	-0.61945
0.000482225	-1.00314	0.000160513	-0.5282
12.5009	-0.90107	12.501	-0.43691
24.9997	-0.79836	24.9994	-0.34557
37.4998	-0.69578	37.4999	-0.25355
50.0001	-0.59292	50.0001	-0.16142
62.5007	-0.49005	62.5008	-0.06935
74.9999	-0.38661	74.9998	0.02251
87.5	-0.28333	87.4994	0.11478
99.9993	-0.17984	99.9996	0.20537
112.5	-0.07634	112.5	0.29843
125	0.02727	125	0.38979
137.5	0.13102	137.5	0.4817
150	0.23469	150	0.57103
162.5	0.33845	162.5	0.66451
175	0.44225	174.999	0.75527
187.5	0.54582	187.501	0.84638
200	0.64947	200	0.93674
212.5	0.75306	212.5	1.02826
225	0.85655	225	1.119
237.5	0.95987	237.5	1.20957
250	1.06325	249.999	1.29861

## Sheet: figure 2.d
figure 2.d
Magnetic Fields (Oe)	dM/dH (emu/g·Oe)（NFO/BFO）	dM/dH (emu/g·Oe)（NFO@BFO）
10000	0.000113666	0.000196639
9928.06	0.000127205	0.000197756
9856.12	0.000148075	0.000200642
9784.17	0.000136248	0.000203512
9712.23	0.000128665	0.000206593
9640.29	0.000141859	0.000209195
9568.34	0.00014596	0.000212793
9496.4	0.000142287	0.00021629
9424.46	0.000140016	0.000218107
9352.52	0.000146795	0.000220794
9280.58	0.000143301	0.000224781
9208.63	0.000156688	0.000229055
9136.69	0.000152612	0.000231488
9064.75	0.000152802	0.000234854
8992.81	0.000162707	0.000238536
8920.86	0.000159419	0.000241512
8848.92	0.000164852	0.000245753
8776.98	0.000163907	0.000249855
8705.04	0.000166918	0.000254381
8633.09	0.000177707	0.000257566
8561.15	0.000179514	0.000260844
8489.21	0.000178706	0.00026573
8417.27	0.000183074	0.000270199
8345.32	0.000178121	0.000274638
8273.38	0.000180493	0.000278365
8201.44	0.000192775	0.000282923
8129.5	0.000195206	0.00028781
8057.55	0.000198287	0.000292843
7985.61	0.000199659	0.000297695
7913.67	0.00019843	0.000301964
7841.73	0.000213449	0.00030809
7769.78	0.00020656	0.000312554
7697.84	0.000207559	0.000317698
7625.9	0.000213833	0.000323658
7553.96	0.000221093	0.00032917
7482.01	0.000222645	0.000335442
7410.07	0.000225289	0.000340495
7338.13	0.000237005	0.000346941
7266.19	0.000237955	0.000353441
7194.24	0.000241239	0.000359263
7122.3	0.0002508	0.000366859
7050.36	0.000259466	0.000373422
6978.42	0.000259458	0.000378974
6906.47	0.000268475	0.000387368
6834.53	0.000261278	0.000394933
6762.59	0.000268506	0.00040189
6690.65	0.000285269	0.000409999
6618.71	0.000288151	0.000417417
6546.76	0.000296648	0.000425033
6474.82	0.000295281	0.0004337
6402.88	0.000293342	0.000443315
6330.94	0.00030296	0.000451683
6258.99	0.000316835	0.000460402
6187.05	0.00031977	0.000469909
6115.11	0.00033819	0.000479017
6043.17	0.000347351	0.000489831
5971.22	0.000336107	0.000500952
5899.28	0.000342729	0.00051031
5827.34	0.000363847	0.000521153
5755.4	0.000376852	0.00053291
5683.45	0.000367739	0.000543864
5611.51	0.000384657	0.000556785
5539.57	0.000406707	0.000569301
5467.63	0.000401204	0.000581047
5395.68	0.000412537	0.00059467
5323.74	0.000437091	0.000608134
5251.8	0.000434338	0.000621875
5179.86	0.000437031	0.00063633
5107.91	0.00046014	0.000651767
5035.97	0.000474679	0.000667268
4964.03	0.00048687	0.000683759
4892.09	0.000492298	0.000700838
4820.14	0.00049931	0.00071679
4748.2	0.00052119	0.000735502
4676.26	0.000543818	0.000754058
4604.32	0.000559131	0.00077278
4532.37	0.000567174	0.000792231
4460.43	0.000584171	0.000812465
4388.49	0.000605243	0.000834358
4316.55	0.000623766	0.000857072
4244.6	0.00063193	0.0008786
4172.66	0.000650689	0.000902772
4100.72	0.000686912	0.000929163
4028.78	0.00070704	0.000953873
3956.83	0.000714152	0.000981601
3884.89	0.000738488	0.00101
3812.95	0.000777572	0.00104
3741.01	0.00079721	0.00107
3669.06	0.000812959	0.0011
3597.12	0.000845713	0.00113
3525.18	0.000879897	0.00117
3453.24	0.000909961	0.0012
3381.29	0.000941632	0.00124
3309.35	0.000969748	0.00128
3237.41	0.001	0.00132
3165.47	0.00105	0.00136
3093.52	0.00109	0.00141
3021.58	0.00113	0.00146
2949.64	0.00117	0.00151
2877.7	0.00122	0.00156
2805.76	0.00126	0.00161
2733.81	0.00132	0.00167
2661.87	0.00138	0.00173
2589.93	0.00143	0.00179
2517.99	0.0015	0.00186
2446.04	0.00157	0.00193
2374.1	0.00162	0.002
2302.16	0.00169	0.00208
2230.22	0.00179	0.00216
2158.27	0.00186	0.00225
2086.33	0.00195	0.00234
2014.39	0.00205	0.00244
1942.45	0.00214	0.00254
1870.5	0.00225	0.00265
1798.56	0.00237	0.00277
1726.62	0.00248	0.00289
1654.68	0.00261	0.00302
1582.73	0.00275	0.00316
1510.79	0.00289	0.00331
1438.85	0.00305	0.00347
1366.91	0.0032	0.00363
1294.96	0.00339	0.00381
1223.02	0.00357	0.004
1151.08	0.00376	0.0042
1079.14	0.00399	0.00442
1007.19	0.00401	0.00459
1000	0.00413	0.00466
987.5	0.00426	0.00471
975	0.00432	0.00474
962.5	0.0044	0.00478
950	0.00433	0.00483
937.501	0.00439	0.00487
925	0.00445	0.00491
912.5	0.0045	0.00496
900	0.00455	0.005
887.5	0.00455	0.00504
875	0.00468	0.00509
862.5	0.00469	0.00513
850	0.00463	0.00517
837.501	0.00472	0.00522
825	0.00478	0.00526
812.5	0.00491	0.00532
800.001	0.00491	0.00536
787.5	0.00488	0.0054
775	0.00496	0.00545
762.5	0.00499	0.0055
750	0.00503	0.00555
737.5	0.0051	0.00559
725	0.00519	0.00564
712.5	0.00526	0.00569
700	0.00524	0.00574
687.5	0.00525	0.00579
675	0.00531	0.00583
662.501	0.00537	0.00588
650	0.00547	0.00593
637.5	0.00546	0.00598
624.999	0.00544	0.00603
612.501	0.00558	0.00608
599.999	0.00568	0.00614
587.5	0.00563	0.00619
575	0.0057	0.00624
562.501	0.00575	0.00628
550	0.00577	0.00633
537.5	0.0059	0.00639
525	0.00585	0.00644
512.5	0.00595	0.00649
500	0.00599	0.00654
487.5	0.006	0.00658
475	0.00606	0.00664
462.501	0.0061	0.00669
449.999	0.00618	0.00673
437.5	0.0062	0.00679
425	0.00625	0.00684
412.5	0.00626	0.00689
400	0.0063	0.00693
387.499	0.00642	0.00698
375	0.00644	0.00704
362.501	0.00644	0.00709
350	0.00655	0.00713
337.499	0.0066	0.00718
325	0.00657	0.00723
312.499	0.00656	0.00727
300	0.00665	0.00733
287.5	0.00675	0.00737
275	0.00677	0.00741
262.5	0.00672	0.00745
249.999	0.00677	0.0075
237.5	0.00695	0.00755
225.001	0.00689	0.00759
212.5	0.00694	0.00763
200	0.00691	0.00766
187.499	0.00691	0.0077
175	0.00708	0.00775
162.5	0.00712	0.00778
150	0.00707	0.00782
137.501	0.00702	0.00786
125	0.00712	0.00789
112.5	0.00718	0.00792
99.9993	0.0072	0.00795
87.4998	0.0072	0.00799
75.0004	0.00718	0.00802
62.4998	0.00726	0.00804
50.0002	0.0072	0.00807
37.5	0.00729	0.0081
25.0003	0.0073	0.00812
12.4997	0.00719	0.00814
0.000500715	0.00738	0.00817
-12.4996	0.00735	0.00819
-24.9999	0.00732	0.0082
-37.5005	0.00735	0.00822
-49.9998	0.0073	0.00824
-62.4998	0.00736	0.00824
-75.0002	0.00739	0.00826
-87.4997	0.00734	0.00828
-99.9995	0.00736	0.00828
-112.499	0.00739	0.00828
-125	0.00733	0.00829
-137.5	0.00722	0.0083
-150	0.00732	0.0083
-162.5	0.0074	0.0083
-175	0.00732	0.00829
-187.5	0.00728	0.00829
-199.999	0.0072	0.00829
-212.5	0.00727	0.00828
-225	0.0073	0.00827
-237.501	0.00719	0.00826
-250	0.0072	0.00825
-262.5	0.00719	0.00824
-275	0.00718	0.00822
-287.501	0.00716	0.00821
-300	0.00704	0.0082
-312.499	0.00707	0.00817
-325	0.00713	0.00815
-337.5	0.00705	0.00813
-349.999	0.00695	0.00811
-362.501	0.00689	0.00807
-375	0.00695	0.00805
-387.5	0.0069	0.00803
-400	0.00682	0.00799
-412.5	0.00682	0.00796
-425	0.0068	0.00793
-437.501	0.00677	0.0079
-450	0.00665	0.00787
-462.5	0.00665	0.00783
-475	0.00658	0.00779
-487.5	0.00656	0.00775
-500	0.0066	0.00771
-512.499	0.00646	0.00767
-525	0.0064	0.00764
-537.499	0.00641	0.00759
-550	0.00634	0.00755
-562.5	0.00633	0.0075
-575	0.0063	0.00746
-587.5	0.00621	0.00742
-600	0.00616	0.00737
-612.5	0.00612	0.00733
-625	0.00607	0.00729
-637.5	0.00606	0.00723
-650.001	0.00597	0.00718
-662.5	0.00593	0.00714
-675	0.00593	0.00709
-687.5	0.00585	0.00704
-700	0.00573	0.00699
-712.499	0.00569	0.00694
-725.001	0.00571	0.00689
-737.5	0.0057	0.00685
-750	0.00564	0.00679
-762.5	0.00549	0.00674
-775	0.00546	0.00669
-787.5	0.00548	0.00664
-800	0.00542	0.00659
-812.5	0.00532	0.00654
-825	0.0053	0.00649
-837.5	0.00526	0.00644
-850	0.00519	0.00639
-862.5	0.00516	0.00634
-875	0.00517	0.00629
-887.5	0.00509	0.00624
-900	0.00503	0.00618
-912.5	0.00497	0.00614
-925	0.0049	0.00609
-937.499	0.0049	0.00603
-950.001	0.00482	0.00598
-962.5	0.00483	0.00594
-975	0.0048	0.00588
-987.5	0.00469	0.00583
-1000	0.0046	0.00579
-1007.19	0.00453	0.00569
-1079.14	0.00441	0.00548
-1151.08	0.00416	0.00522
-1223.02	0.00394	0.00496
-1294.96	0.00374	0.00472
-1366.91	0.00354	0.00449
-1438.85	0.00336	0.00428
-1510.79	0.00319	0.00408
-1582.73	0.00303	0.00388
-1654.68	0.00287	0.0037
-1726.62	0.00273	0.00353
-1798.56	0.00259	0.00338
-1870.5	0.00247	0.00322
-1942.45	0.00235	0.00308
-2014.39	0.00224	0.00295
-2086.33	0.00213	0.00283
-2158.27	0.00204	0.00271
-2230.22	0.00195	0.0026
-2302.16	0.00186	0.00249
-2374.1	0.00179	0.0024
-2446.04	0.0017	0.0023
-2517.99	0.00163	0.00221
-2589.93	0.00156	0.00213
-2661.87	0.00149	0.00205
-2733.81	0.00145	0.00197
-2805.76	0.00138	0.00191
-2877.7	0.00132	0.00184
-2949.64	0.00127	0.00177
-3021.58	0.00122	0.00171
-3093.53	0.00118	0.00165
-3165.47	0.00114	0.0016
-3237.41	0.00108	0.00155
-3309.35	0.00106	0.00149
-3381.3	0.00103	0.00145
-3453.24	0.000975342	0.0014
-3525.18	0.00094178	0.00136
-3597.12	0.000907892	0.00132
-3669.06	0.00088825	0.00128
-3741.01	0.000871876	0.00124
-3812.95	0.000821461	0.0012
-3884.89	0.000785647	0.00116
-3956.84	0.00077174	0.00113
-4028.78	0.000761085	0.0011
-4100.72	0.000733144	0.00107
-4172.66	0.000698009	0.00104
-4244.6	0.000677963	0.00101
-4316.55	0.000650789	0.000980519
-4388.49	0.000653175	0.000953878
-4460.43	0.000631089	0.00092785
-4532.37	0.000607904	0.000903532
-4604.32	0.000596462	0.000879993
-4676.26	0.000565954	0.000857091
-4748.2	0.000561528	0.000835685
-4820.14	0.000542079	0.000814042
-4892.09	0.000518542	0.000793321
-4964.03	0.000517127	0.000773532
-5035.97	0.000507175	0.000755221
-5107.91	0.000484112	0.000737099
-5179.86	0.000473203	0.000718522
-5251.8	0.000462518	0.00070132
-5323.74	0.000446958	0.000685067
-5395.68	0.000439161	0.000669264
-5467.63	0.000430095	0.00065349
-5539.57	0.000424334	0.000638463
-5611.51	0.000412667	0.000623595
-5683.45	0.000396888	0.00060963
-5755.4	0.000399422	0.000596166
-5827.34	0.000379579	0.000583517
-5899.28	0.000358607	0.000572131
-5971.22	0.00037106	0.000557654
-6043.17	0.00036193	0.000545272
-6115.11	0.000346433	0.000535061
-6187.05	0.000340036	0.000524021
-6258.99	0.000318507	0.000512231
-6330.94	0.000324716	0.000501168
-6402.88	0.000332489	0.000492585
-6474.82	0.000302555	0.000481742
-6546.76	0.000296938	0.000471427
-6618.7	0.000306941	0.000462365
-6690.65	0.000303525	0.000452837
-6762.59	0.000288509	0.00044503
-6834.53	0.00027322	0.000436306
-6906.47	0.000274303	0.000427404
-6978.42	0.00026969	0.000418345
-7050.36	0.00026301	0.000410612
-7122.3	0.000253667	0.000404295
-7194.24	0.00025138	0.000395553
-7266.19	0.000254072	0.000389042
-7338.13	0.00025036	0.000381833
-7410.07	0.000247868	0.000374539
-7482.01	0.000236325	0.00036845
-7553.96	0.000228834	0.000360286
-7625.9	0.000223944	0.000354445
-7697.84	0.000220789	0.000349287
-7769.78	0.000218943	0.000342307
-7841.73	0.000212589	0.000336474
-7913.67	0.000219252	0.000330543
-7985.61	0.000216452	0.000324691
-8057.55	0.000200583	0.000320429
-8129.5	0.000193806	0.000313831
-8201.44	0.000193056	0.000308502
-8273.38	0.000198556	0.000304084
-8345.32	0.000189559	0.000298962
-8417.27	0.000192457	0.000294661
-8489.21	0.000189306	0.00028844
-8561.15	0.000171287	0.00028387
-8633.09	0.000172588	0.000279978
-8705.04	0.000175226	0.000275089
-8776.98	0.000177176	0.000271135
-8848.92	0.000173136	0.00026708
-8920.86	0.000163009	0.000262856
-8992.81	0.000163097	0.000258045
-9064.75	0.000159339	0.000254381
-9136.69	0.000161279	0.000251127
-9208.63	0.000156138	0.00024655
-9280.58	0.000150315	0.000242859
-9352.52	0.000166044	0.000240697
-9424.46	0.000157165	0.000236443
-9496.4	0.000146709	0.000231834
-9568.35	0.000144188	0.00022943
-9640.29	0.000136347	0.000226017
-9712.23	0.000135956	0.000222266
-9784.17	0.000142377	0.000219355
-9856.12	0.000141623	0.000216318
-9928.06	0.000138556	0.000213481
-10000	0.000141567	0.000212361
-10000
-9928.06
-9856.12
-9784.17
-9712.23
-9640.29
-9568.35
-9496.4
-9424.46
-9352.52
-9280.58
-9208.63
-9136.69
-9064.75
-8992.81
-8920.86
-8848.92
-8776.98
-8705.04
-8633.09
-8561.15
-8489.21
-8417.27
-8345.32
-8273.38
-8201.44
-8129.5
-8057.55
-7985.61
-7913.67
-7841.73
-7769.78
-7697.84
-7625.9
-7553.96
-7482.01
-7410.07
-7338.13
-7266.19
-7194.24
-7122.3
-7050.36
-6978.42
-6906.47
-6834.53
-6762.59
-6690.65
-6618.71
-6546.76
-6474.82
-6402.88
-6330.93
-6258.99
-6187.05
-6115.11
-6043.17
-5971.22
-5899.28
-5827.34
-5755.4
-5683.45
-5611.51
-5539.57
-5467.63
-5395.68
-5323.74
-5251.8
-5179.86
-5107.91
-5035.97
-4964.03
-4892.09
-4820.14
-4748.2
-4676.26
-4604.32
-4532.37
-4460.43
-4388.49
-4316.55
-4244.6
-4172.66
-4100.72
-4028.78
-3956.83
-3884.89
-3812.95
-3741.01
-3669.06
-3597.12
-3525.18
-3453.24
-3381.29
-3309.35
-3237.41
-3165.47
-3093.53
-3021.58
-2949.64
-2877.7
-2805.76
-2733.81
-2661.87
-2589.93
-2517.99
-2446.04
-2374.1
-2302.16
-2230.22
-2158.27
-2086.33
-2014.39
-1942.45
-1870.5
-1798.56
-1726.62
-1654.68
-1582.73
-1510.79
-1438.85
-1366.91
-1294.96
-1223.02
-1151.08
-1079.14
-1007.19
-1000
-987.5
-975
-962.5
-949.999
-937.5
-925
-912.5
-900
-887.5
-875
-862.5
-850.001
-837.501
-825
-812.5
-800
-787.5
-775
-762.5
-750
-737.5
-725
-712.5
-700
-687.5
-675
-662.5
-650
-637.5
-625
-612.5
-600
-587.5
-574.999
-562.5
-550
-537.501
-524.999
-512.5
-500
-487.5
-475
-462.5
-450
-437.5
-425
-412.5
-400
-387.5
-375
-362.5
-350
-337.499
-325
-312.5
-300
-287.501
-275
-262.499
-250
-237.5
-225
-212.499
-200
-187.5
-175
-162.5
-150
-137.5
-125
-112.5
-99.9997
-87.4998
-75.0001
-62.5003
-50.0001
-37.5003
-25.0004
-12.4998
0.000160513
12.501
24.9994
37.4999
50.0001
62.5008
74.9998
87.4994
99.9996
112.5
125
137.5
150
162.5
174.999
187.501
200
212.5
225
237.5
249.999
262.501
275
287.5
300.001
312.5
324.999
337.5
350
362.499
375
387.5
400.001
412.5
425
437.501
450
462.5
475
487.5
500
512.5
525
537.5
549.999
562.5
575
587.5
600
612.5
625
637.5
650
662.5
675
687.5
700
712.5
725.001
737.5
750
762.5
775.001
787.5
800
812.5
825
837.499
850
862.499
875.001
887.5
899.999
912.501
925
937.5
950
962.5
975
987.501
1000
1007.19
1079.14
1151.08
1223.02
1294.96
1366.91
1438.85
1510.79
1582.73
1654.68
1726.62
1798.56
1870.5
1942.45
2014.39
2086.33
2158.27
2230.22
2302.16
2374.1
2446.04
2517.99
2589.93
2661.87
2733.81
2805.76
2877.7
2949.64
3021.58
3093.52
3165.47
3237.41
3309.35
3381.3
3453.24
3525.18
3597.12
3669.06
3741.01
3812.95
3884.89
3956.83
4028.78
4100.72
4172.66
4244.6
4316.55
4388.49
4460.43
4532.37
4604.32
4676.26
4748.2
4820.14
4892.09
4964.03
5035.97
5107.91
5179.86
5251.8
5323.74
5395.68
5467.63
5539.57
5611.51
5683.45
5755.4
5827.34
5899.28
5971.22
6043.17
6115.11
6187.05
6258.99
6330.94
6402.88
6474.82
6546.76
6618.7
6690.65
6762.59
6834.53
6906.48
6978.42
7050.36
7122.3
7194.24
7266.19
7338.13
7410.07
7482.01
7553.96
7625.9
7697.84
7769.78
7841.73
7913.67
7985.61
8057.55
8129.5
8201.44
8273.38
8345.32
8417.27
8489.21
8561.15
8633.09
8705.04
8776.98
8848.92
8920.86
8992.81
9064.75
9136.69
9208.63
9280.58
9352.52
9424.46
9496.4
9568.35
9640.29
9712.23
9784.17
9856.11
9928.06
10000

## Sheet: figure 2.e
figure 2.e
1/H2(Oe-2)	Magnetization (emu/g)（NFO/BFO）	Magnetization (emu/g)（NFO@BFO）
1e-08	13.6999	17.2622
1.01455e-08	13.6918	17.2481
1.02941e-08	13.6816	17.2338
1.0446e-08	13.6705	17.2192
1.06014e-08	13.662	17.2045
1.07602e-08	13.6519	17.1895
1.09226e-08	13.6416	17.1744
1.10887e-08	13.6309	17.1589
1.12587e-08	13.6211	17.1433
1.14325e-08	13.6108	17.1275
1.16105e-08	13.6	17.1115
1.17926e-08	13.5902	17.0951
1.1979e-08	13.5775	17.0785
1.21699e-08	13.5682	17.0618
1.23654e-08	13.5555	17.0447
1.25657e-08	13.5448	17.0275
1.27708e-08	13.5326	17.01
1.29811e-08	13.5211	16.9921
1.31965e-08	13.509	16.974
1.34174e-08	13.4971	16.9555
1.36438e-08	13.4834	16.937
1.3876e-08	13.4712	16.918
1.41143e-08	13.4577	16.8987
1.43586e-08	13.4449	16.8791
1.46095e-08	13.4321	16.8592
1.48669e-08	13.4189	16.8391
1.51312e-08	13.4043	16.8185
1.54026e-08	13.3908	16.7977
1.56814e-08	13.3758	16.7764
1.59678e-08	13.3621	16.7548

## Sheet: figure 2.f
figure 2.f
Frequency (GHz)	permeability μ'(NFO@BFO@PPy)	permeability μ'(NFO/BFO@PPy)
2	1.10091	0.1126
2.08	1.09971	0.11606
2.16	1.09845	0.11938
2.24	1.09714	0.12252
2.32	1.09576	0.12546
2.4	1.09432	0.1282
2.48	1.09282	0.13072
2.56	1.09125	0.13299
2.64	1.08962	0.13501
2.72	1.08792	0.13677
2.8	1.08616	0.13825
2.88	1.08433	0.13945
2.96	1.08245	0.14036
3.04	1.08051	0.14098
3.12	1.07853	0.1413
3.2	1.07649	0.14132
3.28	1.07441	0.14105
3.36	1.0723	0.1405
3.44	1.07016	0.13966
3.52	1.068	0.13854
3.6	1.06582	0.13716
3.68	1.06364	0.13552
3.76	1.06147	0.13364
3.84	1.0593	0.13153
3.92	1.05716	0.12921
4	1.05504	0.1267
4.08	1.05296	0.124
4.16	1.05092	0.12115
4.24	1.04893	0.11815
4.32	1.04699	0.11503
4.4	1.04512	0.11181
4.48	1.04332	0.1085
4.56	1.04159	0.10513
4.64	1.03994	0.10171
4.72	1.03836	0.09826
4.8	1.03687	0.0948
4.88	1.03546	0.09134
4.96	1.03414	0.08791
5.04	1.0329	0.08451
5.12	1.03174	0.08116
5.2	1.03067	0.07787
5.28	1.02968	0.07466
5.36	1.02876	0.07153
5.44	1.02793	0.06849
5.52	1.02716	0.06555
5.6	1.02647	0.06272
5.68	1.02584	0.06001
5.76	1.02528	0.05741
5.84	1.02477	0.05492
5.92	1.02432	0.05256
6	1.02392	0.05032
6.08	1.02357	0.04821
6.16	1.02327	0.04621
6.24	1.023	0.04434
6.32	1.02277	0.04258
6.4	1.02258	0.04094
6.48	1.02241	0.03942
6.56	1.02228	0.038
6.64	1.02217	0.03669
6.72	1.02208	0.03548
6.8	1.02201	0.03438
6.88	1.02195	0.03337
6.96	1.02191	0.03245
7.04	1.02188	0.03163
7.12	1.02185	0.03089
7.2	1.02183	0.03024
7.28	1.02181	0.02967
7.36	1.02178	0.02918
7.44	1.02175	0.02877
7.52	1.02171	0.02844
7.6	1.02165	0.02818
7.68	1.02156	0.028
7.76	1.02146	0.02789
7.84	1.02132	0.02786
7.92	1.02115	0.02789
8	1.02094	0.028
8.08	1.02068	0.02817
8.16	1.02037	0.02842
8.24	1.02001	0.02873
8.32	1.01959	0.0291
8.4	1.01911	0.02954
8.48	1.01856	0.03004
8.56	1.01794	0.0306
8.64	1.01725	0.03122
8.72	1.01648	0.03188
8.8	1.01564	0.03259
8.88	1.01473	0.03334
8.96	1.01374	0.03413
9.04	1.01268	0.03495
9.12	1.01155	0.0358
9.2	1.01035	0.03666
9.28	1.00909	0.03753
9.36	1.00778	0.03841
9.44	1.00641	0.03928
9.52	1.005	0.04014
9.6	1.00355	0.04098
9.68	1.00208	0.04179
9.76	1.00059	0.04256
9.84	0.99908	0.0433
9.92	0.99758	0.04398
10	0.9961	0.0446
10.08	0.99463	0.04516
10.16	0.9932	0.04565
10.24	0.9918	0.04607
10.32	0.99047	0.04641
10.4	0.98919	0.04666
10.48	0.98799	0.04683
10.56	0.98687	0.04692
10.64	0.98583	0.04692
10.72	0.9849	0.04683
10.8	0.98406	0.04666
10.88	0.98334	0.0464
10.96	0.98273	0.04608
11.04	0.98224	0.04567
11.12	0.98187	0.04521
11.2	0.98162	0.04468
11.28	0.9815	0.0441
11.36	0.98151	0.04348
11.44	0.98164	0.04283
11.52	0.98189	0.04215
11.6	0.98227	0.04145
11.68	0.98277	0.04076
11.76	0.98339	0.04007
11.84	0.98412	0.0394
11.92	0.98496	0.03876
12	0.98592	0.03816
12.08	0.98697	0.03761
12.16	0.98812	0.03712
12.24	0.98937	0.0367
12.32	0.99072	0.03636
12.4	0.99215	0.0361
12.48	0.99366	0.03593
12.56	0.99525	0.03586
12.64	0.99692	0.03589
12.72	0.99867	0.03602
12.8	1.00048	0.03627
12.88	1.00236	0.03662
12.96	1.00431	0.03708
13.04	1.00631	0.03764
13.12	1.00837	0.03831
13.2	1.01049	0.03909
13.28	1.01266	0.03996
13.36	1.01489	0.04092
13.44	1.01715	0.04197
13.52	1.01946	0.0431
13.6	1.02181	0.04431
13.68	1.02419	0.04557
13.76	1.0266	0.0469
13.84	1.02903	0.04828
13.92	1.03149	0.04969
14	1.03396	0.05115
14.08	1.03643	0.05262
14.16	1.0389	0.05412
14.24	1.04137	0.05563
14.32	1.04382	0.05715
14.4	1.04625	0.05866
14.48	1.04865	0.06018
14.56	1.05101	0.06169
14.64	1.05333	0.06319
14.72	1.05558	0.06469
14.8	1.05778	0.06617
14.88	1.0599	0.06765
14.96	1.06194	0.06913
15.04	1.06389	0.0706
15.12	1.06575	0.07207
15.2	1.06751	0.07355
15.28	1.06917	0.07505
15.36	1.07071	0.07657
15.44	1.07214	0.07812
15.52	1.07345	0.07971
15.6	1.07464	0.08134
15.68	1.07571	0.08303
15.76	1.07666	0.08479
15.84	1.07748	0.08663
15.92	1.07819	0.08854
16	1.07877	0.09055
16.08	1.07924	0.09267
16.16	1.0796	0.09489
16.24	1.07985	0.09722
16.32	1.08	0.09968
16.4	1.08005	0.10227
16.48	1.08	0.10498
16.56	1.07987	0.10782
16.64	1.07965	0.1108
16.72	1.07936	0.1139
16.8	1.079	0.11713
16.88	1.07858	0.12048
16.96	1.07809	0.12394
17.04	1.07754	0.12752
17.12	1.07695	0.13119
17.2	1.0763	0.13495
17.28	1.07561	0.13878
17.36	1.07487	0.14267
17.44	1.07409	0.1466
17.52	1.07326	0.15056
17.6	1.07239	0.15453
17.68	1.07149	0.15848
17.76	1.07053	0.16241
17.84	1.06953	0.16628
17.92	1.06849	0.17009
18	1.06739	0.1738

## Sheet: figure 2.g
figure 2.g
Frequency (GHz)	permeability μ"(NFO@BFO@PPy)	permeability μ"(NFO/BFO@PPy)
2	1.03049	0.08771
2.08	1.02743	0.08769
2.16	1.02435	0.08751
2.24	1.02126	0.08715
2.32	1.01817	0.08664
2.4	1.01509	0.08599
2.48	1.01204	0.08521
2.56	1.00903	0.0843
2.64	1.00607	0.08328
2.72	1.00318	0.08217
2.8	1.00036	0.08098
2.88	0.99762	0.07971
2.96	0.99499	0.07839
3.04	0.99248	0.07703
3.12	0.99009	0.07563
3.2	0.98784	0.07422
3.28	0.98573	0.07281
3.36	0.98378	0.07141
3.44	0.98201	0.07002
3.52	0.9804	0.06867
3.6	0.97898	0.06737
3.68	0.97774	0.06612
3.76	0.97669	0.06493
3.84	0.97582	0.06382
3.92	0.97514	0.0628
4	0.97465	0.06186
4.08	0.97432	0.06103
4.16	0.97417	0.06029
4.24	0.97417	0.05967
4.32	0.9743	0.05916
4.4	0.97457	0.05877
4.48	0.97493	0.05849
4.56	0.97539	0.05833
4.64	0.9759	0.05829
4.72	0.97645	0.05837
4.8	0.97702	0.05856
4.88	0.97757	0.05885
4.96	0.97808	0.05925
5.04	0.97853	0.05974
5.12	0.97888	0.06032
5.2	0.97911	0.06098
5.28	0.9792	0.06171
5.36	0.97912	0.0625
5.44	0.97885	0.06332
5.52	0.97838	0.06418
5.6	0.97768	0.06505
5.68	0.97675	0.06593
5.76	0.97556	0.06679
5.84	0.97413	0.06761
5.92	0.97244	0.06839
6	0.97049	0.06911
6.08	0.96829	0.06974
6.16	0.96585	0.07027
6.24	0.96317	0.07069
6.32	0.96029	0.07099
6.4	0.95721	0.07113
6.48	0.95396	0.07112
6.56	0.95056	0.07094
6.64	0.94704	0.07057
6.72	0.94344	0.07001
6.8	0.93978	0.06925
6.88	0.9361	0.06828
6.96	0.93243	0.0671
7.04	0.92881	0.06571
7.12	0.92527	0.0641
7.2	0.92184	0.06228
7.28	0.91856	0.06025
7.36	0.91547	0.05802
7.44	0.91258	0.05559
7.52	0.90992	0.05299
7.6	0.90752	0.05021
7.68	0.90541	0.04728
7.76	0.90359	0.04421
7.84	0.90209	0.04103
7.92	0.90091	0.03775
8	0.90006	0.03439
8.08	0.89954	0.03099
8.16	0.89937	0.02756
8.24	0.89952	0.02412
8.32	0.89999	0.02072
8.4	0.90078	0.01736
8.48	0.90188	0.01408
8.56	0.90325	0.01091
8.64	0.9049	0.00786
8.72	0.90678	0.00496
8.8	0.90889	0.00224
8.88	0.91121	-0.000291105
8.96	0.91369	-0.0026
9.04	0.91632	-0.00468
9.12	0.91908	-0.0065
9.2	0.92193	-0.00807
9.28	0.92484	-0.00935
9.36	0.9278	-0.01036
9.44	0.93078	-0.01107
9.52	0.93375	-0.01149
9.6	0.93669	-0.01161
9.68	0.93958	-0.01144
9.76	0.94239	-0.01098
9.84	0.94511	-0.01023
9.92	0.94772	-0.00922
10	0.9502	-0.00793
10.08	0.95254	-0.0064
10.16	0.95472	-0.00464
10.24	0.95674	-0.00266
10.32	0.95858	-0.000478654
10.4	0.96023	0.00188
10.48	0.9617	0.00439
10.56	0.96296	0.00704
10.64	0.96402	0.0098
10.72	0.96488	0.01265
10.8	0.96553	0.01556
10.88	0.96597	0.01852
10.96	0.9662	0.0215
11.04	0.96622	0.02447
11.12	0.96603	0.02743
11.2	0.96565	0.03034
11.28	0.96506	0.03319
11.36	0.96429	0.03595
11.44	0.96333	0.03863
11.52	0.96219	0.04119
11.6	0.96089	0.04363
11.68	0.95942	0.04593
11.76	0.95782	0.04809
11.84	0.95608	0.0501
11.92	0.95423	0.05195
12	0.95228	0.05364
12.08	0.95024	0.05517
12.16	0.94814	0.05654
12.24	0.946	0.05775
12.32	0.94384	0.0588
12.4	0.94168	0.05969
12.48	0.93955	0.06045
12.56	0.93746	0.06106
12.64	0.93545	0.06155
12.72	0.93354	0.06191
12.8	0.93176	0.06217
12.88	0.93012	0.06234
12.96	0.92866	0.06243
13.04	0.9274	0.06245
13.12	0.92636	0.06241
13.2	0.92557	0.06234
13.28	0.92503	0.06225
13.36	0.92478	0.06215
13.44	0.92483	0.06205
13.52	0.92519	0.06198
13.6	0.92587	0.06195
13.68	0.92687	0.06197
13.76	0.92821	0.06205
13.84	0.92987	0.06222
13.92	0.93187	0.06247
14	0.93419	0.06284
14.08	0.93682	0.06331
14.16	0.93976	0.06392
14.24	0.94298	0.06466
14.32	0.94646	0.06555
14.4	0.95019	0.06659
14.48	0.95413	0.06779
14.56	0.95827	0.06915
14.64	0.96256	0.07068
14.72	0.96699	0.07238
14.8	0.97151	0.07424
14.88	0.9761	0.07628
14.96	0.98072	0.07849
15.04	0.98534	0.08086
15.12	0.98991	0.08339
15.2	0.99442	0.08608
15.28	0.99882	0.08892
15.36	1.00309	0.09189
15.44	1.0072	0.095
15.52	1.01111	0.09822
15.6	1.01481	0.10156
15.68	1.01828	0.10499
15.76	1.02148	0.1085
15.84	1.02441	0.11207
15.92	1.02706	0.1157
16	1.0294	0.11936
16.08	1.03144	0.12305
16.16	1.03317	0.12674
16.24	1.03458	0.13041
16.32	1.03568	0.13406
16.4	1.03646	0.13765
16.48	1.03694	0.14119
16.56	1.03712	0.14465
16.64	1.037	0.14801
16.72	1.03661	0.15126
16.8	1.03595	0.1544
16.88	1.03503	0.15739
16.96	1.03386	0.16024
17.04	1.03248	0.16292
17.12	1.03087	0.16544
17.2	1.02907	0.16777
17.28	1.02709	0.16993
17.36	1.02494	0.17188
17.44	1.02263	0.17364
17.52	1.02019	0.1752
17.6	1.01763	0.17656
17.68	1.01495	0.17771
17.76	1.01218	0.17866
17.84	1.00933	0.1794
17.92	1.0064	0.17995
18	1.00342	0.1803

## Sheet: figure 3.b
figure 3.b
Voltage (V)	Phase (arb. units)(0 Oe)	Phase (arb. units)(1000 Oe)
-80	8.41112	109.616
-72	55.1105	116.258
-64	124.838	116.801
-56	127.891	116.561
-48	128.475	116.803
-40	129.598	116.983
-32	129.149	115.485
-24	129.297	115.714
-16	129.457	116.449
-8	129.529	116.298
0	128.35	114.776
8	128.442	113.206
16	128.726	111.917
24	120.903	90.4383
32	108.265	35.8538
40	90.8778	-9.4862
48	28.6435	-19.8872
56	-4.12251	-24.4829
64	-12.2564	-29.742
72	-16.1153	-29.6016
80	-18.5436	-29.1494
72	-18.0703	-29.3673
64	-19.4136	-30.7112
56	-18.4199	-29.8886
48	-20.1494	-30.8454
40	-17.2153	-29.9177
32	-18.9244	-30.9098
24	-21.1494	-29.8587
16	-19.8588	-30.9462
8	-19.5252	-28.2659
0	-18.3472	-28.4639
-8	-13.5557	-25.0871
-16	-13.3936	-23.3846
-24	-8.21837	-9.5326
-32	17.2961	67.2019
-40	93.3205	111.827
-48	116.717	115.582
-56	124.473	114.996
-64	129.516	117.101
-72	129.547	116.775
-80	129.346	117.405
-72	129.216	118.699
-64	129.811	116.759
-56	129.757	115.305
-48	129.488	117.71
-40	130.367	118.456
-32	129.083	117.124
-24	130.189	118.023
-16	129.486	118.879
-8	128.88	118.711
0	129.808	116.625
8	129.929	115.752
16	127.559	110.327
24	122.81	81.1618
32	109.701	0.67938
40	63.4218	-19.9789
48	31.4485	-24.5206
56	-4.02833	-25.7939
64	-13.9681	-25.3111
72	-19.9774	-27.4575
80	-24.1044	-27.6722
72	-20.4422	-29.9797
64	-21.6014	-30.5489
56	-19.4207	-29.9621
48	-19.4071	-31.8272
40	-18.1333	-30.8328
32	-19.046	-31.0459
24	-16.1736	-31.2075
16	-18.8815	-30.601
8	-17.082	-28.9542
0	-15.4457	-27.8448
-8	-13.6866	-25.3844
-16	-14.6175	-23.3711
-24	-14.013	-12.6905
-32	21.4344	76.6128
-40	100.794	112.819
-48	118.747	115.726
-56	126.872	113.693
-64	129.835	116.933
-72

## Sheet: figure 3.c
figure 3.c
Voltage (V)	Amplitude (arb. units)(0 Oe)	Amplitude (arb. units)(1000 Oe)
-80	114.765	136.015
-72	155.746	208.561
-64	240.076	271.871
-56	270.031	225.493
-48	275.689	203.793
-40	273.91	195.227
-32	277.758	192.348
-24	271.001	189
-16	273.49	183.663
-8	270.281	181.703
0	260.826	171.039
8	254.209	162.982
16	243.994	142.432
24	177.985	93.3256
32	113.336	45.3884
40	80.9115	25.178
48	50.7758	47.0876
56	44.8287	71.5059
64	55.3436	88.0581
72	61.0809	100.932
80	67.3979	107.189
72	72.1556	126.43
64	75.8139	124.111
56	74.5645	116.225
48	71.306	122.782
40	69.5169	123.011
32	66.5183	117.854
24	71.6559	126.17
16	65.2389	125.5
8	72.6754	122.122
0	68.8072	126.05
-8	65.059	120.742
-16	61.7406	99.7125
-24	58.792	39.6911
-32	46.4579	69.8767
-40	82.6207	141.313
-48	127.429	176.766
-56	173.048	175.177
-64	240.895	182.163
-72	271.021	189.44
-80	279.107	189.36
-72	282.286	188.22
-64	282.595	188.21
-56	289.122	186.151
-48	286.064	183.223
-40	283.155	186.401
-32	283.575	185.642
-24	279.807	187.151
-16	280.506	185.692
-8	275.899	187.861
0	262.725	183.343
8	265.124	170.549
16	230.49	147.94
24	172.128	76.8834
32	107.529	22.8491
40	67.158	56.1033
48	44.4188	77.9729
56	42.9196	101.822
64	60.3413	109.648
72	72.2556	126.14
80	79.1123	146.07
72	85.7492	146.79
64	83.2604	146.24
56	77.8529	144.231
48	77.0733	139.294
40	74.3646	142.892
32	76.8434	139.973
24	73.9148	146.23
16	73.7849	143.322
8	70.8063	145.191
0	72.5455	143.192
-8	68.6373	139.074
-16	67.5778	119.933
-24	64.2194	49.4165
-32	55.0538	82.0109
-40	91.0367	141.633
-48	137.215	164.092
-56	184.272	175.157
-64	243.234	176.336
-72	--	--

[truncated: 25 more sheets: figure 4.a, figure 4.b, figure 4.c, figure 4.d, figure 4.g, figure 4.h, figure 5, Supplementary Fig. 4, Supplementary Fig. 5a, Supplementary Fig. 5b, Supplementary Fig. 6.a, Supplementary Fig. 6.b, Supplementary Fig. 7, Supplementary Fig. 8, Supplementary Fig. 9, Supplementary Fig. 10, Supplementary Fig. 13, Supplementary Fig. 14, Supplementary Fig. 15, Supplementary Fig. 16 …]
